# Supplementary material for: Potassium (1R,4R,5S,8S)-4,5,8-trihy­droxy-3-oxo-2,6-dioxabicyclo­[3.3.0]octane-4-sulfonate dihydrate
Source: Acta Crystallogr Sect E Struct Rep Online. 2012 Dec 5;69(Pt 1):m7–8. doi: 10.1107/S1600536812048672 (PMC3588254; doi:10.1107/S1600536812048672)
Supplement: Supplementary file 1 [file e-69-000m7-sup1.cif]

##############################################################################
#                                                                            #
# This CIF contains the data in a paper accepted for publication in          #
# Acta Crystallographica Section E. It conforms to the requirements of       #
# Notes for Authors for Acta Crystallographica Section E, and has been       #
# peer reviewed under the auspices of the IUCr Commission on Journals.       #
#                                                                            #
# Full details of the Crystallographic Information File format               #
# are given in the paper "The Crystallographic Information File (CIF):       #
# a New Standard Archive File for Crystallography" by S. R. Hall, F. H.      #
# Allen and I. D. Brown [Acta Cryst. (1991), A47, 655-685].                  #
#                                                                            #
# The current version of the core CIF dictionary is obtainable from          #
# ftp://ftp.iucr.org/pub/cif_core.dic.                                       #
#                                                                            #
# Software is freely available for graphical display of the structure(s)     #
# in this CIF. For information consult the CIF software page                 #
# http://www.iucr.org/resources/cif/software.                                #
#                                                                            #
# This file may be used for bona fide research purposes within the           #
# scientific community so long as proper attribution is given to the journal # 
# article from which it was obtained.                                        #
#                                                                            #
##############################################################################
data_I
_audit_creation_method     'SHELXL-97 and CrysAlisPro RED'
_chemical_name_systematic
;\
Potassium (1<i>R</i>,4<i>R</i>,5<i>S</i>,8<i>S</i>)-4,5,8-trihydroxy-3-oxo-\
2,6-dioxabicyclo[3.3.0]octane-4-sulfonate dihydrate
;
_chemical_name_common     ?
_chemical_formula_moiety     'K +, C6 H7 O9 S -, 2(H2 O)'
_chemical_formula_sum     'C6 H11 K O11 S'
_chemical_formula_structural     'K +, C6 H7 O9 S -, 2(H2 O)'
_chemical_formula_iupac     'K +, C6 H7 O9 S -, 2H2 O'
_chemical_formula_weight     330.31
_chemical_melting_point     ?
_symmetry_cell_setting     orthorhombic
_symmetry_space_group_name_H-M     'P 21 21 21'
_symmetry_space_group_name_Hall     'P 2ac 2ab'
loop_
    _symmetry_equiv_pos_as_xyz
    'x, y, z'
    '-x+1/2, -y, z+1/2'
    '-x, y+1/2, -z+1/2'
    'x+1/2, -y+1/2, -z'
_cell_length_a     6.21040(15)
_cell_length_b     6.93014(16)
_cell_length_c     26.7851(7)
_cell_angle_alpha     90.00
_cell_angle_beta     90.00
_cell_angle_gamma     90.00
_cell_volume     1152.80(5)
_cell_formula_units_Z     4
_cell_measurement_reflns_used     9940
_cell_measurement_theta_min     3.609
_cell_measurement_theta_max     32.616
_cell_measurement_temperature     140(2)
_exptl_crystal_description     plate
_exptl_crystal_colour     colourless
_exptl_crystal_size_max     0.80
_exptl_crystal_size_mid     0.40
_exptl_crystal_size_min     0.10
_exptl_crystal_density_diffrn     1.903
_exptl_crystal_density_meas     ?
_exptl_crystal_density_method     'not measured'
_exptl_crystal_F_000     680
_exptl_absorpt_coefficient_mu     0.699
_exptl_absorpt_correction_type     multi-scan
_exptl_absorpt_process_details
;
(<i>CrysAlis RED</i>; Oxford Diffraction, 2010)
;
_exptl_absorpt_correction_T_min     0.85053
_exptl_absorpt_correction_T_max     1.00000
_exptl_special_details     ?
_diffrn_ambient_temperature     140.0(10)
_diffrn_radiation_type     'Mo-K\a'
_diffrn_radiation_wavelength     0.71073
_diffrn_radiation_source     'Enhance (Mo) X-ray Source'
_diffrn_radiation_monochromator     'graphite'
_diffrn_measurement_device_type
                                   'Oxford Diffraction Xcalibur 3/Sapphire3 CCD'
_diffrn_measurement_method     'Thin slice \f and \w scans'
_diffrn_detector_area_resol_mean     16.0050
_diffrn_reflns_number     15452
_diffrn_reflns_av_R_equivalents     0.0262
_diffrn_reflns_av_sigmaI/netI     0.0129
_diffrn_reflns_theta_min     3.62
_diffrn_reflns_theta_max     24.97
_diffrn_reflns_theta_full     24.97
_diffrn_measured_fraction_theta_max     0.996
_diffrn_measured_fraction_theta_full     0.996
_diffrn_reflns_limit_h_min     -7
_diffrn_reflns_limit_h_max     7
_diffrn_reflns_limit_k_min     -8
_diffrn_reflns_limit_k_max     8
_diffrn_reflns_limit_l_min     -31
_diffrn_reflns_limit_l_max     31
_refine_special_details
;
Refinement of <i>F</i>^2^ against ALL reflections. The weighted <i>R</i>-factor
<i>wR</i> and goodness of fit <i>S</i> are based on <i>F</i>^2^, conventional
<i>R</i>-factors <i>R</i> are based on <i>F</i>, with <i>F</i> set to zero for
negative <i>F</i>^2^. The threshold expression of <i>F</i>^2^ >
2\s(<i>F</i>^2^) is used only for calculating <i>R</i>-factors(gt) <i>etc</i>.
and is not relevant to the choice of reflections for refinement.
<i>R</i>-factors based on <i>F</i>^2^ are statistically about twice as large
as those based on <i>F</i>, and <i>R</i>- factors based on ALL data will be
even larger.
;
_reflns_number_total     2022
_reflns_number_gt     2012
_reflns_threshold_expression     I>2sigma(I)
_refine_ls_structure_factor_coef     Fsqd
_refine_ls_matrix_type     full
_refine_ls_R_factor_all     0.0178
_refine_ls_R_factor_gt     0.0177
_refine_ls_wR_factor_gt     0.0475
_refine_ls_wR_factor_ref     0.0476
_refine_ls_goodness_of_fit_ref     1.126
_refine_ls_restrained_S_all     1.126
_refine_ls_number_reflns     2022
_refine_ls_number_parameters     214
_refine_ls_number_restraints     0
_refine_ls_hydrogen_treatment     refall
_refine_ls_weighting_scheme     calc
_refine_ls_weighting_details
         'calc w=1/[\s^2^(Fo^2^)+(0.0259P)^2^+0.3818P] where P=(Fo^2^+2Fc^2^)/3'
_atom_sites_solution_hydrogens     difmap
_atom_sites_solution_primary     direct
_atom_sites_solution_secondary     difmap
_refine_ls_shift/su_max     0.002
_refine_ls_shift/su_mean     0.000
_refine_diff_density_max     0.220
_refine_diff_density_min     -0.236
_refine_ls_extinction_method     none
_refine_ls_extinction_coef     ?
_refine_ls_abs_structure_details     'Flack (1983), 806 Friedel pairs'
_refine_ls_abs_structure_Flack     0.00(4)
loop_
    _atom_type_symbol
    _atom_type_description
    _atom_type_scat_dispersion_real
    _atom_type_scat_dispersion_imag
    _atom_type_scat_source
    'C' 'C' 0.0033 0.0016
                         'International Tables Vol C Tables 4.2.6.8 and 6.1.1.4'
    'H' 'H' 0.0000 0.0000
                         'International Tables Vol C Tables 4.2.6.8 and 6.1.1.4'
    'O' 'O' 0.0106 0.0060
                         'International Tables Vol C Tables 4.2.6.8 and 6.1.1.4'
    'S' 'S' 0.1246 0.1234
                         'International Tables Vol C Tables 4.2.6.8 and 6.1.1.4'
    'K' 'K' 0.2009 0.2494
                         'International Tables Vol C Tables 4.2.6.8 and 6.1.1.4'
_computing_data_collection
;
<i>CrysAlis CCD</i> (Oxford Diffraction, 2010)
;
_computing_cell_refinement
;
<i>CrysAlis CCD</i> (Oxford Diffraction, 2010)
;
_computing_data_reduction
;
<i>CrysAlis RED</i> (Oxford Diffraction, 2010)
;
_computing_structure_solution     'SHELXS97 (Sheldrick, 2008)'
_computing_structure_refinement     'SHELXL97 (Sheldrick, 2008)'
_computing_molecular_graphics
             'ORTEPIII (Johnson, 1976) and ORTEP-3 for Windows (Farrugia, 2012)'
_computing_publication_material
                         'SHELXL97 (Sheldrick, 2008) and WinGX (Farrugia, 2012)'
loop_
    _atom_site_type_symbol
    _atom_site_label
    _atom_site_fract_x
    _atom_site_fract_y
    _atom_site_fract_z
    _atom_site_U_iso_or_equiv
    _atom_site_adp_type
    _atom_site_calc_flag
    _atom_site_refinement_flags
    _atom_site_occupancy
    _atom_site_symmetry_multiplicity
    _atom_site_disorder_assembly
    _atom_site_disorder_group
    K K 0.43096(6) 0.06331(5) 0.592707(13) 0.01341(10) Uani d . 1 1 . .
    C C1 0.7395(3) 0.4927(2) 0.64787(6) 0.0130(4) Uani d . 1 1 . .
    C C2 0.7781(3) 0.6005(2) 0.59853(6) 0.0101(3) Uani d . 1 1 . .
    C C3 0.9401(3) 0.7544(2) 0.61585(6) 0.0101(3) Uani d . 1 1 . .
    C C4 1.0569(3) 0.6623(2) 0.66013(6) 0.0118(4) Uani d . 1 1 . .
    H H4 1.179(3) 0.591(3) 0.6515(7) 0.014 Uiso d . 1 1 . .
    C C5 1.0939(3) 0.8288(2) 0.69651(7) 0.0143(4) Uani d . 1 1 . .
    H H5 1.068(3) 0.790(3) 0.7284(8) 0.017 Uiso d . 1 1 . .
    C C6 0.9307(3) 0.9816(3) 0.68001(7) 0.0163(4) Uani d . 1 1 . .
    O O1 0.5875(2) 0.39178(19) 0.65771(5) 0.0213(3) Uani d . 1 1 . .
    O O2 0.5917(2) 0.68214(18) 0.57932(5) 0.0152(3) Uani d . 1 1 . .
    O O3 1.0843(2) 0.82586(17) 0.58160(5) 0.0132(3) Uani d . 1 1 . .
    O O4 0.8989(2) 0.52687(17) 0.68067(4) 0.0146(3) Uani d . 1 1 . .
    O O5 1.3044(2) 0.9069(2) 0.69025(5) 0.0168(3) Uani d . 1 1 . .
    O O6 0.81153(19) 0.90096(17) 0.63873(4) 0.0133(3) Uani d . 1 1 . .
    S S2 0.89769(6) 0.42594(6) 0.555030(14) 0.01075(10) Uani d . 1 1 . .
    O O21 1.0867(2) 0.35166(17) 0.58032(5) 0.0163(3) Uani d . 1 1 . .
    O O22 0.7275(2) 0.28416(18) 0.54814(4) 0.0170(3) Uani d . 1 1 . .
    O O23 0.9402(2) 0.53401(17) 0.50966(4) 0.0144(3) Uani d . 1 1 . .
    O O8 0.8855(2) 0.9517(2) 0.50022(5) 0.0136(3) Uani d . 1 1 . .
    O O9 0.4146(3) 0.2464(2) 0.74597(5) 0.0243(3) Uani d . 1 1 . .
    H H6A 1.006(4) 1.106(3) 0.6699(7) 0.018(5) Uiso d . 1 1 . .
    H H6B 0.828(4) 1.008(3) 0.7059(8) 0.023(6) Uiso d . 1 1 . .
    H H2O 0.548(4) 0.623(4) 0.5572(9) 0.034(7) Uiso d . 1 1 . .
    H H3O 1.013(4) 0.860(4) 0.5587(9) 0.036(7) Uiso d . 1 1 . .
    H H5O 1.375(5) 0.847(4) 0.7033(10) 0.032(8) Uiso d . 1 1 . .
    H H8OA 0.856(4) 1.063(5) 0.5060(10) 0.049(9) Uiso d . 1 1 . .
    H H8OB 0.775(4) 0.904(4) 0.4948(9) 0.028(7) Uiso d . 1 1 . .
    H H9OA 0.377(5) 0.146(5) 0.7374(11) 0.048(9) Uiso d . 1 1 . .
    H H9OB 0.468(5) 0.296(4) 0.7205(11) 0.042(8) Uiso d . 1 1 . .
loop_
    _atom_site_aniso_label
    _atom_site_aniso_U_11
    _atom_site_aniso_U_22
    _atom_site_aniso_U_33
    _atom_site_aniso_U_12
    _atom_site_aniso_U_13
    _atom_site_aniso_U_23
    K 0.01291(17) 0.01296(18) 0.01436(18) -0.00271(16) 0.00075(14) -0.00059(14)
    C1 0.0148(8) 0.0111(8) 0.0130(8) 0.0003(7) 0.0025(7) -0.0026(7)
    C2 0.0099(7) 0.0094(8) 0.0111(8) 0.0005(7) 0.0002(6) -0.0016(7)
    C3 0.0109(8) 0.0088(8) 0.0107(7) -0.0001(7) 0.0014(7) -0.0007(6)
    C4 0.0121(9) 0.0111(8) 0.0121(8) -0.0016(8) -0.0005(7) 0.0008(6)
    C5 0.0165(9) 0.0167(9) 0.0099(8) -0.0046(8) -0.0013(8) -0.0007(7)
    C6 0.0160(9) 0.0157(9) 0.0174(9) -0.0009(8) -0.0012(8) -0.0078(7)
    O1 0.0230(7) 0.0234(7) 0.0174(6) -0.0114(7) 0.0046(6) 0.0005(5)
    O2 0.0115(6) 0.0157(6) 0.0183(6) 0.0036(6) -0.0058(5) -0.0063(5)
    O3 0.0132(6) 0.0137(6) 0.0127(6) -0.0036(6) -0.0014(5) 0.0029(5)
    O4 0.0188(6) 0.0121(6) 0.0129(6) -0.0036(6) -0.0004(5) 0.0021(4)
    O5 0.0132(6) 0.0164(7) 0.0208(7) -0.0017(6) -0.0064(5) 0.0006(6)
    O6 0.0139(6) 0.0109(6) 0.0152(6) 0.0020(5) -0.0032(5) -0.0045(5)
    S2 0.0124(2) 0.00826(19) 0.01156(19) -0.00009(19) 0.00120(15) -0.00172(16)
    O21 0.0160(6) 0.0148(6) 0.0183(6) 0.0044(6) -0.0009(6) -0.0006(5)
    O22 0.0191(7) 0.0127(6) 0.0192(7) -0.0032(6) 0.0028(5) -0.0036(5)
    O23 0.0178(6) 0.0140(6) 0.0115(6) -0.0013(5) 0.0032(5) -0.0011(5)
    O8 0.0131(7) 0.0118(7) 0.0158(6) -0.0009(6) -0.0007(5) -0.0020(5)
    O9 0.0335(8) 0.0240(8) 0.0154(7) -0.0131(7) 0.0015(7) -0.0031(6)
_geom_special_details
;
All s.u.'s (except the s.u. in the dihedral angle between two l.s. planes) are
estimated using the full covariance matrix. The cell s.u.'s are taken into
account individually in the estimation of s.u.'s in distances, angles and
torsion angles; correlations between s.u.'s in cell parameters are only used
when they are defined by crystal symmetry. An approximate (isotropic)
treatment of cell s.u.'s is used for estimating s.u.'s involving l.s. planes.
;
loop_
    _geom_bond_atom_site_label_1
    _geom_bond_atom_site_label_2
    _geom_bond_site_symmetry_2
    _geom_bond_distance
    _geom_bond_publ_flag
    K O22 . 2.6757(13) ?
    K O3 1_445 2.7259(13) ?
    K O23 4_456 2.8243(12) ?
    K O2 1_545 2.8466(13) ?
    K O6 1_545 2.8934(12) ?
    K O5 1_445 2.9356(14) ?
    K O21 1_455 2.9455(13) ?
    K O1 . 3.0265(13) ?
    C1 O1 . 1.204(2) ?
    C1 O4 . 1.344(2) ?
    C1 C2 . 1.537(2) ?
    C2 O2 . 1.387(2) ?
    C2 C3 . 1.538(2) ?
    C2 S2 . 1.8364(17) ?
    C3 O3 . 1.374(2) ?
    C3 O6 . 1.430(2) ?
    C3 C4 . 1.529(2) ?
    C4 O4 . 1.465(2) ?
    C4 C5 . 1.528(2) ?
    C4 H4 . 0.94(2) ?
    C5 O5 . 1.425(2) ?
    C5 C6 . 1.531(3) ?
    C5 H5 . 0.91(2) ?
    C6 O6 . 1.443(2) ?
    C6 H6A . 1.02(2) ?
    C6 H6B . 0.96(2) ?
    O2 K 1_565 2.8466(13) ?
    O2 H2O . 0.77(3) ?
    O3 K 1_665 2.7259(13) ?
    O3 H3O . 0.79(3) ?
    O5 K 1_665 2.9356(14) ?
    O5 H5O . 0.70(3) ?
    O6 K 1_565 2.8934(12) ?
    S2 O21 . 1.4495(13) ?
    S2 O23 . 1.4517(12) ?
    S2 O22 . 1.4547(13) ?
    O21 K 1_655 2.9455(13) ?
    O23 K 4_556 2.8243(12) ?
    O8 H8OA . 0.81(3) ?
    O8 H8OB . 0.78(3) ?
    O9 H9OA . 0.77(3) ?
    O9 H9OB . 0.83(3) ?
loop_
    _geom_angle_atom_site_label_1
    _geom_angle_atom_site_label_2
    _geom_angle_atom_site_label_3
    _geom_angle_site_symmetry_1
    _geom_angle_site_symmetry_3
    _geom_angle
    _geom_angle_publ_flag
    O22 K O3 . 1_445 147.16(4) ?
    O22 K O23 . 4_456 71.91(4) ?
    O3 K O23 1_445 4_456 76.47(4) ?
    O22 K O2 . 1_545 103.48(4) ?
    O3 K O2 1_445 1_545 72.73(4) ?
    O23 K O2 4_456 1_545 69.45(4) ?
    O22 K O6 . 1_545 81.39(4) ?
    O3 K O6 1_445 1_545 117.19(4) ?
    O23 K O6 4_456 1_545 107.71(4) ?
    O2 K O6 1_545 1_545 53.58(4) ?
    O22 K O5 . 1_445 142.42(4) ?
    O3 K O5 1_445 1_445 70.30(4) ?
    O23 K O5 4_456 1_445 141.38(4) ?
    O2 K O5 1_545 1_445 82.15(4) ?
    O6 K O5 1_545 1_445 72.30(4) ?
    O22 K O21 . 1_455 93.52(4) ?
    O3 K O21 1_445 1_455 79.86(4) ?
    O23 K O21 4_456 1_455 93.87(3) ?
    O2 K O21 1_545 1_455 150.46(4) ?
    O6 K O21 1_545 1_455 154.80(4) ?
    O5 K O21 1_445 1_455 98.99(4) ?
    O22 K O1 . . 66.75(4) ?
    O3 K O1 1_445 . 140.41(4) ?
    O23 K O1 4_456 . 137.02(4) ?
    O2 K O1 1_545 . 131.13(4) ?
    O6 K O1 1_545 . 77.58(4) ?
    O5 K O1 1_445 . 81.47(4) ?
    O21 K O1 1_455 . 77.75(4) ?
    O1 C1 O4 . . 122.44(16) ?
    O1 C1 C2 . . 126.35(16) ?
    O4 C1 C2 . . 111.20(14) ?
    O2 C2 C1 . . 112.80(14) ?
    O2 C2 C3 . . 112.01(14) ?
    C1 C2 C3 . . 100.35(13) ?
    O2 C2 S2 . . 111.76(11) ?
    C1 C2 S2 . . 106.78(11) ?
    C3 C2 S2 . . 112.53(11) ?
    O3 C3 O6 . . 113.20(13) ?
    O3 C3 C4 . . 111.05(14) ?
    O6 C3 C4 . . 103.23(12) ?
    O3 C3 C2 . . 118.36(13) ?
    O6 C3 C2 . . 104.85(13) ?
    C4 C3 C2 . . 104.75(13) ?
    O4 C4 C5 . . 110.19(13) ?
    O4 C4 C3 . . 103.95(13) ?
    C5 C4 C3 . . 104.51(14) ?
    O4 C4 H4 . . 107.4(12) ?
    C5 C4 H4 . . 115.7(12) ?
    C3 C4 H4 . . 114.5(12) ?
    O5 C5 C4 . . 110.47(15) ?
    O5 C5 C6 . . 108.10(14) ?
    C4 C5 C6 . . 103.82(14) ?
    O5 C5 H5 . . 112.8(13) ?
    C4 C5 H5 . . 110.3(13) ?
    C6 C5 H5 . . 110.9(13) ?
    O6 C6 C5 . . 107.03(13) ?
    O6 C6 H6A . . 111.1(11) ?
    C5 C6 H6A . . 111.1(12) ?
    O6 C6 H6B . . 106.8(13) ?
    C5 C6 H6B . . 111.2(13) ?
    H6A C6 H6B . . 109.5(18) ?
    C1 O1 K . . 124.25(11) ?
    C2 O2 K . 1_565 128.65(10) ?
    C2 O2 H2O . . 111.5(19) ?
    K O2 H2O 1_565 . 117.6(19) ?
    C3 O3 K . 1_665 131.24(10) ?
    C3 O3 H3O . . 105.2(19) ?
    K O3 H3O 1_665 . 110.0(19) ?
    C1 O4 C4 . . 111.14(13) ?
    C5 O5 K . 1_665 119.38(10) ?
    C5 O5 H5O . . 107(2) ?
    K O5 H5O 1_665 . 120(2) ?
    C3 O6 C6 . . 108.47(13) ?
    C3 O6 K . 1_565 123.35(9) ?
    C6 O6 K . 1_565 126.50(10) ?
    O21 S2 O23 . . 115.28(8) ?
    O21 S2 O22 . . 114.05(8) ?
    O23 S2 O22 . . 112.00(7) ?
    O21 S2 C2 . . 105.36(7) ?
    O23 S2 C2 . . 105.37(7) ?
    O22 S2 C2 . . 103.37(7) ?
    S2 O21 K . 1_655 151.80(7) ?
    S2 O22 K . . 146.08(7) ?
    S2 O23 K . 4_556 133.30(7) ?
    H8OA O8 H8OB . . 104(3) ?
    H9OA O9 H9OB . . 105(3) ?
loop_
    _geom_torsion_atom_site_label_1
    _geom_torsion_atom_site_label_2
    _geom_torsion_atom_site_label_3
    _geom_torsion_atom_site_label_4
    _geom_torsion_site_symmetry_1
    _geom_torsion_site_symmetry_2
    _geom_torsion_site_symmetry_3
    _geom_torsion_site_symmetry_4
    _geom_torsion
    _geom_torsion_publ_flag
    O1 C1 C2 O2 . . . . 40.4(2) ?
    O4 C1 C2 O2 . . . . -138.58(15) ?
    O1 C1 C2 C3 . . . . 159.75(17) ?
    O4 C1 C2 C3 . . . . -19.25(17) ?
    O1 C1 C2 S2 . . . . -82.73(19) ?
    O4 C1 C2 S2 . . . . 98.27(14) ?
    O2 C2 C3 O3 . . . . -87.94(18) ?
    C1 C2 C3 O3 . . . . 152.15(14) ?
    S2 C2 C3 O3 . . . . 38.98(18) ?
    O2 C2 C3 O6 . . . . 39.38(16) ?
    C1 C2 C3 O6 . . . . -80.53(14) ?
    S2 C2 C3 O6 . . . . 166.30(10) ?
    O2 C2 C3 C4 . . . . 147.71(14) ?
    C1 C2 C3 C4 . . . . 27.80(16) ?
    S2 C2 C3 C4 . . . . -85.37(14) ?
    O3 C3 C4 O4 . . . . -156.62(13) ?
    O6 C3 C4 O4 . . . . 81.78(14) ?
    C2 C3 C4 O4 . . . . -27.74(16) ?
    O3 C3 C4 C5 . . . . 87.81(16) ?
    O6 C3 C4 C5 . . . . -33.79(17) ?
    C2 C3 C4 C5 . . . . -143.31(14) ?
    O4 C4 C5 O5 . . . . 152.70(14) ?
    C3 C4 C5 O5 . . . . -96.18(16) ?
    O4 C4 C5 C6 . . . . -91.63(16) ?
    C3 C4 C5 C6 . . . . 19.50(18) ?
    O5 C5 C6 O6 . . . . 118.72(15) ?
    C4 C5 C6 O6 . . . . 1.37(18) ?
    O4 C1 O1 K . . . . -129.43(14) ?
    C2 C1 O1 K . . . . 51.7(2) ?
    O22 K O1 C1 . . . . -10.21(13) ?
    O3 K O1 C1 1_445 . . . -166.47(13) ?
    O23 K O1 C1 4_456 . . . -27.09(16) ?
    O2 K O1 C1 1_545 . . . 77.60(15) ?
    O6 K O1 C1 1_545 . . . 75.65(14) ?
    O5 K O1 C1 1_445 . . . 149.28(14) ?
    O21 K O1 C1 1_455 . . . -109.51(14) ?
    C1 C2 O2 K . . . 1_565 93.66(15) ?
    C3 C2 O2 K . . . 1_565 -18.67(18) ?
    S2 C2 O2 K . . . 1_565 -146.01(8) ?
    O6 C3 O3 K . . . 1_665 64.81(18) ?
    C4 C3 O3 K . . . 1_665 -50.77(18) ?
    C2 C3 O3 K . . . 1_665 -171.95(10) ?
    O1 C1 O4 C4 . . . . -176.90(16) ?
    C2 C1 O4 C4 . . . . 2.15(18) ?
    C5 C4 O4 C1 . . . . 127.76(15) ?
    C3 C4 O4 C1 . . . . 16.26(17) ?
    C4 C5 O5 K . . . 1_665 59.03(16) ?
    C6 C5 O5 K . . . 1_665 -53.94(16) ?
    O3 C3 O6 C6 . . . . -84.25(16) ?
    C4 C3 O6 C6 . . . . 35.89(17) ?
    C2 C3 O6 C6 . . . . 145.34(13) ?
    O3 C3 O6 K . . . 1_565 81.84(15) ?
    C4 C3 O6 K . . . 1_565 -158.02(9) ?
    C2 C3 O6 K . . . 1_565 -48.57(15) ?
    C5 C6 O6 C3 . . . . -23.76(18) ?
    C5 C6 O6 K . . . 1_565 170.70(10) ?
    O2 C2 S2 O21 . . . . -179.15(11) ?
    C1 C2 S2 O21 . . . . -55.36(13) ?
    C3 C2 S2 O21 . . . . 53.81(13) ?
    O2 C2 S2 O23 . . . . 58.52(13) ?
    C1 C2 S2 O23 . . . . -177.69(11) ?
    C3 C2 S2 O23 . . . . -68.53(12) ?
    O2 C2 S2 O22 . . . . -59.16(13) ?
    C1 C2 S2 O22 . . . . 64.63(12) ?
    C3 C2 S2 O22 . . . . 173.79(11) ?
    O23 S2 O21 K . . . 1_655 -81.35(17) ?
    O22 S2 O21 K . . . 1_655 50.28(18) ?
    C2 S2 O21 K . . . 1_655 162.95(15) ?
    O21 S2 O22 K . . . . 67.79(15) ?
    O23 S2 O22 K . . . . -159.00(12) ?
    C2 S2 O22 K . . . . -46.05(15) ?
    O3 K O22 S2 1_445 . . . 170.05(11) ?
    O23 K O22 S2 4_456 . . . -173.73(14) ?
    O2 K O22 S2 1_545 . . . -110.99(14) ?
    O6 K O22 S2 1_545 . . . -61.82(14) ?
    O5 K O22 S2 1_445 . . . -16.32(18) ?
    O21 K O22 S2 1_455 . . . 93.35(14) ?
    O1 K O22 S2 . . . . 18.29(13) ?
    O21 S2 O23 K . . . 4_556 98.09(10) ?
    O22 S2 O23 K . . . 4_556 -34.51(11) ?
    C2 S2 O23 K . . . 4_556 -146.21(9) ?
loop_
    _geom_hbond_atom_site_label_D
    _geom_hbond_atom_site_label_H
    _geom_hbond_atom_site_label_A
    _geom_hbond_site_symmetry_A
    _geom_hbond_distance_DH
    _geom_hbond_distance_HA
    _geom_hbond_distance_DA
    _geom_hbond_angle_DHA
    O2 H2O O8 4_466 0.77(3) 1.91(3) 2.6533(18) 162(3)
    O3 H3O O8 . 0.79(3) 1.87(3) 2.6525(18) 171(3)
    O5 H5O O9 3_756 0.70(3) 2.01(3) 2.684(2) 162(3)
    O8 H8OA O22 1_565 0.81(3) 2.07(3) 2.8141(18) 155(3)
    O8 H8OB O23 4_466 0.78(3) 2.13(3) 2.7798(18) 142(2)
    O9 H9OA O5 1_445 0.77(3) 2.13(3) 2.869(2) 161(3)
    O9 H9OB O1 . 0.83(3) 1.95(3) 2.7852(19) 175(3)
_iucr_refine_instructions_details
;
TITL alanh9b in P2(1)2(1)2(1)
CELL  0.71073   6.2104   6.9301  26.7851   90.000   90.000   90.000
ZERR     4.00   0.0001   0.0002   0.0007    0.000    0.000    0.000
LATT  -1
SYMM  1/2 - X, - Y, 1/2 + Z
SYMM  - X, 1/2 + Y, 1/2 - Z
SYMM  1/2 + X, 1/2 - Y, - Z
SFAC  C    H    O    S    K
UNIT  24   44   44   4    4
MERG   2
OMIT     0.00  50.00
EQIV $1     x-1/2, -y+3/2, -z+1
EQIV $2    -x+2,    y+1/2, -z+3/2
EQIV $3     x,      y+1,    z
EQIV $4     x-1/2, -y+3/2, -z+1
EQIV $5     x-1,    y-1,    z
HTAB O2    O8_$1
HTAB O3    O8
HTAB O5    O9_$2
HTAB O8    O22_$3
HTAB O8    O23_$4
HTAB O9    O5_$5
HTAB O9    O1
FMAP   2
PLAN  -5
ACTA
BOND   $H
CONF
L.S.   5
WGHT    0.025900    0.381800
FVAR       7.72092
K     5    0.430964    0.063306    0.592707    11.00000    0.01291    0.01296 =
         0.01436   -0.00059    0.00075   -0.00271
C1    1    0.739504    0.492692    0.647871    11.00000    0.01483    0.01110 =
         0.01301   -0.00260    0.00246    0.00027
C2    1    0.778054    0.600451    0.598535    11.00000    0.00987    0.00936 =
         0.01111   -0.00161    0.00015    0.00049
C3    1    0.940145    0.754376    0.615853    11.00000    0.01088    0.00879 =
         0.01069   -0.00074    0.00144   -0.00013
C4    1    1.056877    0.662296    0.660125    11.00000    0.01214    0.01111 =
         0.01207    0.00083   -0.00046   -0.00158
AFIX   2
H4    2    1.179380    0.591008    0.651550    11.00000   -1.20000
AFIX   0
C5    1    1.093875    0.828847    0.696508    11.00000    0.01647    0.01669 =
         0.00987   -0.00071   -0.00127   -0.00461
AFIX   2
H5    2    1.067590    0.789902    0.728394    11.00000   -1.20000
AFIX   0
C6    1    0.930746    0.981622    0.680008    11.00000    0.01598    0.01570 =
         0.01737   -0.00778   -0.00124   -0.00091
O1    3    0.587544    0.391784    0.657714    11.00000    0.02300    0.02335 =
         0.01741    0.00050    0.00461   -0.01138
O2    3    0.591750    0.682138    0.579319    11.00000    0.01152    0.01573 =
         0.01833   -0.00633   -0.00584    0.00356
O3    3    1.084335    0.825857    0.581599    11.00000    0.01316    0.01371 =
         0.01270    0.00294   -0.00142   -0.00360
O4    3    0.898889    0.526872    0.680667    11.00000    0.01883    0.01215 =
         0.01286    0.00212   -0.00043   -0.00360
O5    3    1.304399    0.906930    0.690246    11.00000    0.01324    0.01644 =
         0.02077    0.00064   -0.00641   -0.00167
O6    3    0.811533    0.900963    0.638734    11.00000    0.01386    0.01093 =
         0.01524   -0.00453   -0.00320    0.00201
S2    4    0.897694    0.425941    0.555030    11.00000    0.01244    0.00826 =
         0.01156   -0.00172    0.00120   -0.00009
O21   3    1.086654    0.351662    0.580323    11.00000    0.01597    0.01475 =
         0.01825   -0.00060   -0.00094    0.00443
O22   3    0.727523    0.284164    0.548143    11.00000    0.01910    0.01268 =
         0.01916   -0.00360    0.00285   -0.00323
O23   3    0.940247    0.534013    0.509663    11.00000    0.01782    0.01401 =
         0.01150   -0.00112    0.00315   -0.00126
O8    3    0.885534    0.951694    0.500225    11.00000    0.01310    0.01179 =
         0.01579   -0.00201   -0.00069   -0.00093
O9    3    0.414583    0.246430    0.745974    11.00000    0.03352    0.02397 =
         0.01545   -0.00310    0.00146   -0.01308
H6A   2    1.005933    1.106289    0.669903    11.00000    0.01761
H6B   2    0.828398    1.008090    0.705901    11.00000    0.02285
H2O   2    0.547639    0.623381    0.557189    11.00000    0.03414
H3O   2    1.013408    0.860207    0.558710    11.00000    0.03613
H5O   2    1.374997    0.846544    0.703335    11.00000    0.03185
H8OA  2    0.855877    1.062563    0.506027    11.00000    0.04874
H8OB  2    0.775126    0.903926    0.494757    11.00000    0.02844
H9OA  2    0.377352    0.146122    0.737437    11.00000    0.04797
H9OB  2    0.468314    0.296204    0.720473    11.00000    0.04210
HKLF 4
REM  alanh9b in P2(1)2(1)2(1)
REM R1 =  0.0177 for   2012 Fo > 4sig(Fo)  and  0.0178 for all   2022 data
REM    214 parameters refined using      0 restraints
END
WGHT      0.0259      0.3818
REM Highest difference peak  0.220,  deepest hole -0.236,  1-sigma level  0.041
Q1    1   0.8554  0.6876  0.6054  11.00000  0.05    0.22
Q2    1   0.8248  0.5187  0.5808  11.00000  0.05    0.20
Q3    1   0.9979  0.6990  0.6340  11.00000  0.05    0.20
Q4    1   0.7536  0.5419  0.6217  11.00000  0.05    0.19
Q5    1   1.0787  0.7474  0.6778  11.00000  0.05    0.18
;
data_global
_journal_date_recd_electronic     2012-11-08
_journal_date_accepted     2012-11-27
_journal_name_full     'Acta Crystallographica, Section E'
_journal_year     2013
_journal_volume     69
_journal_issue      1
_journal_page_first     m7
_journal_page_last     m8
_journal_paper_category     QM
_journal_paper_doi     10.1107/S1600536812048672
_journal_coeditor_code     WM2701
loop_
    _publ_contact_author_name
    _publ_contact_author_address
    _publ_contact_author_email
    _publ_contact_author_fax
    _publ_contact_author_phone
    'Haines, Alan H.'
;
School of Chemistry,
University of East Anglia,
Norwich NR4 7TJ
England
;
 a.haines@uea.ac.uk ? ?
    'Hughes, David L.'
;
School of Chemistry,
University of East Anglia,
Norwich NR4 7TJ
England
;
 d.l.hughes@uea.ac.uk ? '01 603 593 186'
_publ_section_title
;\
Potassium
(1<i>R</i>,4<i>R</i>,5<i>S</i>,8<i>S</i>)-4,5,8-trihydroxy-3-oxo-2,6-\
dioxabicyclo[3.3.0]octane-4-sulfonate dihydrate
;
loop_
    _publ_author_name
    _publ_author_footnote
    _publ_author_address
    'Haines, Alan H.' .
;
School of Chemistry
University of East Anglia
Norwich NR4 7TJ
England
;
    'Hughes, David L.' .
;
School of Chemistry
University of East Anglia
Norwich NR4 7TJ
England
;
