# Supplementary material for: Potassium (1R,4R,5S,8S)-4,5,8-trihy­droxy-3-oxo-2,6-dioxabicyclo­[3.3.0]octane-4-sulfonate dihydrate
Source: Acta Crystallogr Sect E Struct Rep Online. 2012 Dec 5;69(Pt 1):m7–8. doi: 10.1107/S1600536812048672 (PMC3588254; doi:10.1107/S1600536812048672)
Supplement: Supplementary file 2 [file e-69-000m7-Isup2.hkl]

#
# h,k,l, Fc-squared, Fo-squared, sigma(Fo-squared) and status flag
#
data_I
_shelx_title ' alanh9b in P2(1)2(1)2'
_shelx_refln_list_code          4
_shelx_F_calc_maximum      128.79
_exptl_crystal_F_000       680.00
_reflns_d_resolution_high  0.8419
 
loop_
 _symmetry_equiv_pos_as_xyz
 'x, y, z'
 '-x+1/2, -y, z+1/2'
 '-x, y+1/2, -z+1/2'
 'x+1/2, -y+1/2, -z'
 
_cell_length_a     6.2104
_cell_length_b     6.9301
_cell_length_c    26.7851
_cell_angle_alpha  90.000
_cell_angle_beta   90.000
_cell_angle_gamma  90.000
 
_shelx_F_squared_multiplier     1.000
 
loop_
 _refln_index_h
 _refln_index_k
 _refln_index_l
 _refln_F_squared_calc
 _refln_F_squared_meas
 _refln_F_squared_sigma
 _refln_observed_status
   2   0   0     8089.89     7751.37     62.73 o
   4   0   0     4993.47     4776.40     33.80 o
   6   0   0    11014.27    10809.67     90.83 o
   1   1   0    11661.28    11156.07     70.35 o
   2   1   0     1426.61     1267.21      8.45 o
   3   1   0     6118.54     5893.46     36.78 o
   4   1   0     3637.88     3559.90     24.48 o
   5   1   0     1997.33     1991.95     17.58 o
   6   1   0      335.65      312.98      6.31 o
   7   1   0      619.71      611.47     15.74 o
   0   2   0     6893.41     6734.53     58.90 o
   1   2   0     9188.96     8827.59     45.73 o
   2   2   0       75.36       67.85      1.50 o
   3   2   0       21.86       13.05      1.19 o
   4   2   0      366.00      388.95      6.26 o
   5   2   0     3611.24     3507.69     27.63 o
   6   2   0      272.27      263.48      7.25 o
   7   2   0      256.85      247.00      7.69 o
   1   3   0       68.10       62.80      2.22 o
   2   3   0      239.81      306.04      6.54 o
   3   3   0        9.39       11.99      1.67 o
   4   3   0     1491.10     1466.06     18.72 o
   5   3   0      198.99      193.69      6.56 o
   6   3   0       13.86       18.18      3.37 o
   0   4   0       83.84       74.05      3.07 o
   1   4   0      411.29      436.27      6.69 o
   2   4   0       89.72       85.82      2.95 o
   3   4   0       11.30       15.47      3.71 o
   4   4   0      131.09      137.75      9.01 o
   5   4   0      256.64      278.04      8.16 o
   6   4   0       38.89       54.98      5.42 o
   1   5   0        4.80       13.01      1.77 o
   2   5   0       59.38       57.12      3.57 o
   3   5   0      550.72      563.20     13.22 o
   4   5   0      138.70      148.87      7.56 o
   5   5   0        8.63       21.18      4.08 o
   0   6   0     1515.04     1475.50     27.34 o
   1   6   0      882.98      863.58     13.77 o
   2   6   0       24.25       27.11      4.18 o
   3   6   0        1.88        2.62      5.00 o
   4   6   0      101.12       81.21      7.11 o
   5   6   0      528.84      582.15     16.54 o
   1   7   0      839.05      810.86     17.00 o
   2   7   0      198.78      189.39      9.42 o
   3   7   0     1642.12     1673.02     27.77 o
   0   8   0     1102.99     1086.57     31.48 o
   1   8   0       20.34       16.85      3.59 o
   2   0   1     6559.96     6143.79     23.51 o
   3   0   1        9.39       11.33      0.73 o
   4   0   1      625.13      570.74      9.24 o
   5   0   1      119.87      111.25      2.96 o
   6   0   1       10.14       27.21      2.95 o
   7   0   1        4.39        5.81      1.93 o
  -7   1   1      573.93      564.84     11.79 o
  -6   1   1      777.68      756.30     10.00 o
  -5   1   1      798.23      798.01      9.47 o
  -4   1   1       22.71       30.57      1.87 o
  -3   1   1      512.56      466.94      5.56 o
  -2   1   1     1949.58     1966.30     13.38 o
  -1   1   1     4583.59     4657.12     20.01 o
   1   1   1     4576.80     4607.46     21.89 o
   2   1   1     1897.30     1902.93     14.45 o
   3   1   1      508.12      459.75      5.84 o
   4   1   1       29.28       34.58      2.25 o
   5   1   1      798.15      803.75      9.53 o
   6   1   1      804.36      775.26     10.16 o
   7   1   1      571.65      551.46     11.61 o
  -7   2   1       89.75       92.32      4.92 o
  -6   2   1        2.23        6.41      2.00 o
  -5   2   1       84.14       95.38      3.34 o
  -4   2   1     2427.64     2497.66     24.04 o
  -3   2   1      696.37      696.69      7.82 o
  -2   2   1    13994.68    13881.44     98.22 o
  -1   2   1      790.28      764.80      7.34 o
   0   2   1     2685.76     2763.32     18.91 o
   1   2   1      744.54      718.90      6.19 o
   2   2   1    14032.35    13960.56     86.50 o
   3   2   1      734.99      723.77      7.53 o
   4   2   1     2397.13     2399.46     23.68 o
   5   2   1       97.88      102.20      5.17 o
   6   2   1        3.04        7.23      2.07 o
   7   2   1       90.09       90.81      4.82 o
  -6   3   1     1106.66     1133.49     17.83 o
  -5   3   1      265.29      252.88      7.38 o
  -4   3   1     1313.72     1301.46     21.56 o
  -3   3   1      130.61      116.29      3.90 o
  -2   3   1     4516.54     4626.79     44.45 o
  -1   3   1     2097.60     2041.93     15.27 o
   0   3   1      864.74      753.71      7.67 o
   1   3   1     2074.80     2019.50     14.06 o
   2   3   1     4575.77     4754.82     31.69 o
   3   3   1      124.04      115.89      5.14 o
   4   3   1     1293.54     1352.44     17.52 o
   5   3   1      280.37      283.65      8.00 o
   6   3   1     1104.60     1172.11     20.32 o
  -6   4   1      147.56      158.87      8.43 o
  -5   4   1       91.47       97.62      6.28 o
  -4   4   1     1511.85     1491.30     20.49 o
  -3   4   1     7285.52     7530.89     52.92 o
  -2   4   1      732.58      746.92     11.40 o
  -1   4   1     1848.82     1794.70     15.75 o
   0   4   1       86.31       90.89      2.76 o
   1   4   1     1840.21     1768.52     18.95 o
   2   4   1      764.27      778.80     12.22 o
   3   4   1     7275.14     7354.44     61.68 o
   4   4   1     1516.44     1493.07     19.59 o
   5   4   1      102.40      109.17      5.42 o
   6   4   1      152.84      156.45      8.45 o
  -5   5   1      711.31      724.71     22.79 o
  -4   5   1       26.59       30.13      4.08 o
  -3   5   1     1603.74     1613.74     23.82 o
  -2   5   1      389.56      396.23      8.72 o
  -1   5   1     1147.36     1102.00     12.67 o
   0   5   1      779.02      746.07     10.58 o
   1   5   1     1133.74     1114.70     14.73 o
   2   5   1      422.18      433.52     14.65 o
   3   5   1     1595.48     1595.30     23.86 o
   4   5   1       32.25       42.83      4.50 o
   5   5   1      717.54      733.53     17.67 o
  -5   6   1      318.80      337.39     12.45 o
  -4   6   1     1007.92     1052.19     18.86 o
  -3   6   1      105.31      108.55      6.41 o
  -2   6   1     3601.64     3649.74     51.27 o
  -1   6   1     1190.14     1172.24     14.03 o
   0   6   1      362.73      376.05      8.18 o
   1   6   1     1176.38     1161.29     16.39 o
   2   6   1     3584.02     3544.62     46.48 o
   3   6   1       95.26       99.76      6.22 o
   4   6   1      987.04     1041.00     21.20 o
   5   6   1      335.13      353.42     12.92 o
  -3   7   1       39.64       44.81      5.09 o
  -2   7   1      270.48      269.24     10.00 o
  -1   7   1      614.66      615.19     14.69 o
   0   7   1      207.04      210.28      6.67 o
   1   7   1      627.66      638.60     12.64 o
   2   7   1      282.80      268.67     10.83 o
   3   7   1       39.41       43.30      6.06 o
  -1   8   1      249.91      258.99     10.26 o
   0   8   1      176.12      172.89      7.53 o
   1   8   1      237.88      248.73     10.05 o
   1   0   2     5265.40     5227.71     29.60 o
   2   0   2      508.24      505.65      4.56 o
   3   0   2     1071.72     1113.96      8.29 o
   4   0   2      350.10      324.01      6.81 o
   5   0   2      114.95      119.43      3.02 o
   6   0   2      872.01      843.56     11.10 o
   7   0   2      451.93      429.95      9.12 o
  -7   1   2      417.77      409.39     10.03 o
  -6   1   2      232.90      225.68      5.31 o
  -5   1   2      631.95      617.04      7.74 o
  -4   1   2      139.58      136.33      3.38 o
  -3   1   2     1252.68     1198.21     11.47 o
  -2   1   2      222.32      206.75      2.56 o
  -1   1   2     3602.70     3636.65     16.27 o
   1   1   2     3527.15     3552.33     17.35 o
   2   1   2      242.41      235.21      2.74 o
   3   1   2     1256.92     1206.21     10.93 o
   4   1   2      149.74      145.13      3.72 o
   5   1   2      624.03      605.63      8.11 o
   6   1   2      221.56      208.26      5.19 o
   7   1   2      402.90      401.11     11.11 o
  -7   2   2      361.29      358.04      8.84 o
  -6   2   2      164.57      184.26      5.63 o
  -5   2   2     1306.17     1297.33     11.89 o
  -4   2   2     2398.91     2440.70     16.76 o
  -3   2   2      284.73      288.54      4.70 o
  -2   2   2     2820.36     3037.53     30.10 o
  -1   2   2     6705.46     6611.11     32.56 o
   0   2   2     1866.42     1848.47     14.70 o
   1   2   2     6799.17     6676.42     36.68 o
   2   2   2     2790.68     3059.29     22.61 o
   3   2   2      260.89      245.05      7.14 o
   4   2   2     2414.64     2426.11     23.74 o
   5   2   2     1260.21     1270.48     15.12 o
   6   2   2      173.95      189.51      7.33 o
   7   2   2      368.88      374.22     10.36 o
  -6   3   2       94.61       91.26      5.13 o
  -5   3   2       54.48       44.59      2.93 o
  -4   3   2      257.84      262.35      5.49 o
  -3   3   2      309.34      302.76      4.38 o
  -2   3   2     3296.38     3284.85     32.06 o
  -1   3   2      867.74      896.26      8.62 o
   0   3   2      463.26      508.69      7.35 o
   1   3   2      840.98      856.03      9.61 o
   2   3   2     3315.07     3357.74     26.42 o
   3   3   2      326.48      339.06      5.79 o
   4   3   2      255.14      272.02      7.35 o
   5   3   2       49.82       47.14      3.77 o
   6   3   2       97.30      103.97      6.52 o
  -6   4   2      366.30      388.18     12.83 o
  -5   4   2      678.98      661.14     15.64 o
  -4   4   2     1053.54     1003.46     23.18 o
  -3   4   2      678.55      645.22     18.47 o
  -2   4   2      186.88      198.51      5.66 o
  -1   4   2     1090.23     1109.35     10.94 o
   0   4   2       60.89       55.62      2.91 o
   1   4   2     1129.23     1110.38     17.54 o
   2   4   2      205.94      222.77      7.33 o
   3   4   2      672.40      684.93     10.83 o
   4   4   2     1035.17      996.63     16.04 o
   5   4   2      648.78      608.40     12.68 o
   6   4   2      351.79      363.24     12.67 o
  -5   5   2       58.68       65.21      5.66 o
  -4   5   2      283.66      270.60      9.77 o
  -3   5   2      282.09      286.89      8.08 o
  -2   5   2      353.24      361.18      8.35 o
  -1   5   2      741.94      723.58      9.89 o
   0   5   2      256.23      285.02      5.68 o
   1   5   2      768.83      758.22     10.81 o
   2   5   2      386.11      382.89      9.21 o
   3   5   2      283.00      287.32      9.52 o
   4   5   2      266.20      255.23      9.65 o
   5   5   2       54.21       55.04      5.36 o
  -5   6   2      213.57      227.24     13.22 o
  -4   6   2      117.03      127.15      7.81 o
  -3   6   2      197.98      199.46      8.42 o
  -2   6   2       73.44       79.29      4.47 o
  -1   6   2      184.55      176.99      5.09 o
   0   6   2      370.41      381.50      8.25 o
   1   6   2      170.22      166.06      7.64 o
   2   6   2       74.45       72.53      5.33 o
   3   6   2      205.02      190.86      8.38 o
   4   6   2      102.24      110.17      7.87 o
   5   6   2      232.78      241.05     10.64 o
  -3   7   2      319.49      318.69     11.47 o
  -2   7   2       82.45       81.54      5.80 o
  -1   7   2      463.29      445.65     12.39 o
   0   7   2      285.28      284.52      7.75 o
   1   7   2      455.78      447.37     10.54 o
   2   7   2       77.86       69.88      6.46 o
   3   7   2      326.50      336.84     11.87 o
  -1   8   2      186.35      184.87      8.71 o
   0   8   2     1383.81     1364.37     21.79 o
   1   8   2      182.57      173.31      8.51 o
   1   0   3     1639.49     1635.39      9.63 o
   2   0   3      476.94      465.29      4.00 o
   3   0   3      843.70      862.36      5.25 o
   4   0   3     2044.61     2095.14     11.91 o
   5   0   3       40.77       40.91      1.83 o
   6   0   3      549.77      532.12      8.61 o
   7   0   3       26.21       29.98      3.10 o
  -7   1   3      156.58      166.50      6.41 o
  -6   1   3      298.86      302.16      6.79 o
  -5   1   3      130.69      135.81      3.86 o
  -4   1   3      830.43      863.06      8.57 o
  -3   1   3      480.49      540.09      6.35 o
  -2   1   3     1028.29     1085.88      6.78 o
  -1   1   3      606.68      646.12      4.84 o
   0   1   3     5051.00     5085.83     35.69 o
   1   1   3      603.66      639.49      4.54 o
   2   1   3     1000.54     1054.40      6.08 o
   3   1   3      463.49      515.14      5.81 o
   4   1   3      849.58      873.25      8.91 o
   5   1   3      133.97      137.69      3.89 o
   6   1   3      291.02      303.73      6.20 o
   7   1   3      164.04      173.03      7.31 o
  -7   2   3      526.47      526.15     13.68 o
  -6   2   3       12.99       16.41      2.32 o
  -5   2   3      425.63      413.39      6.18 o
  -4   2   3      453.10      462.64      6.45 o
  -3   2   3      877.00      918.01     18.19 o
  -2   2   3       78.57       71.65      2.57 o
  -1   2   3     2747.82     2808.29     18.31 o
   0   2   3       46.19       52.63      1.55 o
   1   2   3     2738.92     2767.57     19.31 o
   2   2   3       89.61       83.11      1.87 o
   3   2   3      894.63      946.86     13.25 o
   4   2   3      457.91      446.66      7.84 o
   5   2   3      424.70      406.77      7.86 o
   6   2   3       16.75       27.17      2.97 o
   7   2   3      507.66      505.26     12.10 o
  -6   3   3      170.39      178.60      7.83 o
  -5   3   3      900.67      919.64     15.02 o
  -4   3   3       54.55       51.03      2.64 o
  -3   3   3      271.63      311.64      6.34 o
  -2   3   3     1126.90     1279.35     15.95 o
  -1   3   3     1619.38     1769.61     14.77 o
   0   3   3        4.03        4.90      1.58 o
   1   3   3     1614.17     1717.10     14.66 o
   2   3   3     1104.09     1257.27     13.54 o
   3   3   3      247.47      284.49      6.28 o
   4   3   3       46.47       49.61      3.26 o
   5   3   3      865.60      861.38     14.86 o
   6   3   3      178.92      177.51      6.68 o
  -6   4   3      181.77      179.30      8.74 o
  -5   4   3      228.49      226.79      9.29 o
  -4   4   3     1500.22     1537.03     20.55 o
  -3   4   3      479.24      465.93      9.57 o
  -2   4   3      349.36      331.10      7.61 o
  -1   4   3      110.04      105.29      3.09 o
   0   4   3      820.44      843.46     11.23 o
   1   4   3      109.98       99.30      3.56 o
   2   4   3      322.71      318.86      8.49 o
   3   4   3      476.32      453.32      8.74 o
   4   4   3     1485.91     1487.45     19.87 o
   5   4   3      222.46      213.68      7.64 o
   6   4   3      172.94      160.31      8.65 o
  -5   5   3      422.81      428.57     13.16 o
  -4   5   3       84.81       81.44      5.11 o
  -3   5   3       53.68       50.23      3.88 o
  -2   5   3      238.59      224.93      5.13 o
  -1   5   3      253.35      271.01      5.44 o
   0   5   3       18.13       24.79      2.58 o
   1   5   3      263.09      283.18      6.54 o
   2   5   3      242.21      227.97      7.18 o
   3   5   3       41.84       48.00      4.06 o
   4   5   3       83.93       73.11      4.84 o
   5   5   3      405.58      411.62     10.97 o
  -5   6   3      125.61      127.55      7.86 o
  -4   6   3      178.59      183.97      7.67 o
  -3   6   3      397.06      381.11     11.14 o
  -2   6   3      479.97      486.77     10.50 o
  -1   6   3      294.88      288.05      6.55 o
   0   6   3      106.32      107.05      4.57 o
   1   6   3      310.57      308.51      8.08 o
   2   6   3      487.25      481.11     17.06 o
   3   6   3      404.88      380.50     11.80 o
   4   6   3      176.40      179.74      8.79 o
   5   6   3      127.67      115.13      7.65 o
  -3   7   3      335.18      358.17     15.24 o
  -2   7   3      176.76      176.74      8.27 o
  -1   7   3       16.03       18.56      3.34 o
   0   7   3       94.32       91.69      4.61 o
   1   7   3       17.91       21.37      2.91 o
   2   7   3      167.82      159.37      7.95 o
   3   7   3      343.75      360.90     12.34 o
  -1   8   3      305.42      300.56     10.99 o
   0   8   3       44.33       47.75      4.41 o
   1   8   3      300.16      298.58     12.71 o
   1   0   4     1282.80     1202.79      5.29 o
   2   0   4       11.25        8.47      0.58 o
   3   0   4     1993.48     2168.97     11.61 o
   4   0   4      180.90      191.81      2.86 o
   5   0   4      274.41      266.20      4.06 o
   6   0   4      357.35      348.49      7.41 o
   7   0   4      121.01      123.84      5.47 o
  -7   1   4      230.21      218.97      7.32 o
  -6   1   4        8.88       11.10      1.84 o
  -5   1   4     1453.24     1423.67     12.95 o
  -4   1   4      123.17      123.92      3.45 o
  -3   1   4      378.46      360.96      4.88 o
  -2   1   4     1335.27     1396.68      9.00 o
  -1   1   4     3473.08     3386.12     23.19 o
   0   1   4     1975.62     1909.25     14.35 o
   1   1   4     3424.38     3395.43     17.21 o
   2   1   4     1293.06     1337.50      8.19 o
   3   1   4      369.49      353.98      4.61 o
   4   1   4      117.18      117.10      3.00 o
   5   1   4     1511.54     1510.50     13.25 o
   6   1   4       10.79       10.31      1.77 o
   7   1   4      219.50      213.30      8.23 o
  -7   2   4      139.78      146.88      7.52 o
  -6   2   4     1451.16     1432.63     16.60 o
  -5   2   4      740.58      734.50      8.44 o
  -4   2   4      332.66      338.72      5.35 o
  -3   2   4      373.02      388.48      5.62 o
  -2   2   4      602.91      711.08      6.05 o
  -1   2   4     2154.70     2266.48     17.19 o
   0   2   4      219.95      220.77      3.37 o
   1   2   4     2213.65     2288.64     14.09 o
   2   2   4      591.97      708.02      6.39 o
   3   2   4      381.68      392.72      6.22 o
   4   2   4      346.76      344.75      5.57 o
   5   2   4      721.24      705.35     10.63 o
   6   2   4     1481.69     1451.66     19.41 o
   7   2   4      148.66      155.09      6.81 o
  -6   3   4      147.75      135.53      5.69 o
  -5   3   4      727.22      712.31     12.06 o
  -4   3   4     2079.19     2003.26     40.15 o
  -3   3   4      218.73      219.46      5.10 o
  -2   3   4      937.91      941.77     10.69 o
  -1   3   4      815.98      851.19      8.64 o
   0   3   4     2147.21     2207.98     18.02 o
   1   3   4      792.39      823.11      8.42 o
   2   3   4      974.49      992.43     13.24 o
   3   3   4      233.40      237.47      5.00 o
   4   3   4     2090.89     2081.57     20.97 o
   5   3   4      743.24      733.26     13.78 o
   6   3   4      157.73      136.12      6.48 o
  -6   4   4      489.48      473.47     12.56 o
  -5   4   4       45.61       42.55      4.42 o
  -4   4   4      120.51      129.96      4.80 o
  -3   4   4      288.80      277.47      7.36 o
  -2   4   4      142.22      141.34      4.54 o
  -1   4   4      246.97      248.76      4.75 o
   0   4   4     2280.04     2325.03     21.93 o
   1   4   4      267.16      272.27      5.80 o
   2   4   4      140.31      144.41      4.76 o
   3   4   4      285.50      278.17      6.46 o
   4   4   4      135.74      153.06      5.69 o
   5   4   4       45.42       52.30      4.38 o
   6   4   4      496.90      508.58     15.83 o
  -5   5   4      249.10      258.21     10.12 o
  -4   5   4       93.61       87.21      5.14 o
  -3   5   4      300.40      307.94      8.33 o
  -2   5   4      312.48      295.69      5.51 o
  -1   5   4      197.38      194.55      4.65 o
   0   5   4      202.83      195.27      6.00 o
   1   5   4      190.48      199.58      5.58 o
   2   5   4      327.43      317.30      8.51 o
   3   5   4      304.97      306.39      7.91 o
   4   5   4       99.12       87.89      5.23 o
   5   5   4      245.98      258.85      8.84 o
  -4   6   4      108.35      105.64      5.40 o
  -3   6   4      131.54      129.96      5.91 o
  -2   6   4       52.34       49.43      3.79 o
  -1   6   4      788.29      775.70     10.54 o
   0   6   4        6.97        5.26      1.73 o
   1   6   4      815.82      794.38     12.40 o
   2   6   4       45.66       44.88      4.11 o
   3   6   4      134.42      129.23      7.13 o
   4   6   4      101.37       95.42      6.65 o
  -3   7   4      463.04      474.13     13.83 o
  -2   7   4     1470.07     1434.16     26.90 o
  -1   7   4       25.40       21.02      3.56 o
   0   7   4      302.99      301.34      8.03 o
   1   7   4       28.79       25.92      3.25 o
   2   7   4     1452.19     1437.13     24.65 o
   3   7   4      460.27      461.34     14.00 o
  -1   8   4      172.72      162.33      8.19 o
   0   8   4        1.27        2.11      2.60 o
   1   8   4      174.29      169.21     10.28 o
   1   0   5      204.49      205.34      2.13 o
   2   0   5     2242.71     2383.46     11.98 o
   3   0   5        5.02       11.32      0.90 o
   4   0   5       25.71       19.83      1.04 o
   5   0   5      759.42      763.62      7.03 o
   6   0   5      399.63      406.11      7.09 o
   7   0   5       68.38       70.97      5.06 o
  -7   1   5      256.94      261.19      9.11 o
  -6   1   5       19.14       24.83      2.30 o
  -5   1   5      754.85      729.11      7.66 o
  -4   1   5      106.99       94.67      2.97 o
  -3   1   5     1807.43     1892.97     13.42 o
  -2   1   5     2873.39     2881.74     24.02 o
  -1   1   5     2232.25     2155.02     16.99 o
   0   1   5      340.74      369.01      4.01 o
   1   1   5     2252.43     2209.47     14.33 o
   2   1   5     2832.64     2844.53     14.28 o
   3   1   5     1771.70     1839.38     12.59 o
   4   1   5      107.83       98.03      3.07 o
   5   1   5      758.02      728.28      8.03 o
   6   1   5       23.16       27.46      2.74 o
   7   1   5      257.02      256.77      9.09 o
  -7   2   5      224.61      230.46      7.53 o
  -6   2   5      241.48      243.88      5.99 o
  -5   2   5      138.90      147.96      4.06 o
  -4   2   5      215.70      182.59      3.63 o
  -3   2   5       91.74       86.41      2.60 o
  -2   2   5      515.72      542.06      5.12 o
  -1   2   5     1366.73     1385.05     12.03 o
   0   2   5      153.35      143.72      2.78 o
   1   2   5     1409.30     1418.00      9.95 o
   2   2   5      480.19      509.39      4.95 o
   3   2   5       74.80       74.09      2.84 o
   4   2   5      238.80      204.88      4.21 o
   5   2   5      124.34      132.67      4.91 o
   6   2   5      254.72      252.49      7.98 o
   7   2   5      221.24      239.47      9.65 o
  -6   3   5      916.91      861.77     16.81 o
  -5   3   5      362.10      351.70      7.79 o
  -4   3   5      620.24      588.63     10.48 o
  -3   3   5      680.59      678.01      8.54 o
  -2   3   5     2123.55     2192.24     17.62 o
  -1   3   5      396.84      361.83      6.02 o
   0   3   5    11261.55    11052.22     62.98 o
   1   3   5      398.04      360.96      5.35 o
   2   3   5     2126.49     2207.34     15.85 o
   3   3   5      690.90      693.11      8.58 o
   4   3   5      621.19      576.37     12.50 o
   5   3   5      368.58      358.24      8.59 o
   6   3   5      923.61      886.74     17.49 o
  -6   4   5       31.49       40.93      4.23 o
  -5   4   5     1420.41     1418.22     21.19 o
  -4   4   5      824.55      799.47     12.14 o
  -3   4   5     2402.41     2381.78     26.08 o
  -2   4   5      282.62      250.82      7.49 o
  -1   4   5     2550.08     2590.93     24.67 o
   0   4   5      228.19      251.49      5.88 o
   1   4   5     2504.88     2527.79     22.05 o
   2   4   5      284.57      269.86      6.46 o
   3   4   5     2401.38     2382.23     22.59 o
   4   4   5      827.19      794.61     12.85 o
   5   4   5     1471.86     1439.24     23.89 o
   6   4   5       31.08       35.94      4.91 o
  -5   5   5      407.08      416.77     12.87 o
  -4   5   5      207.63      234.56      7.27 o
  -3   5   5      450.10      460.03     10.24 o
  -2   5   5     1580.97     1543.29     19.86 o
  -1   5   5     1103.53     1158.25     12.45 o
   0   5   5     2882.51     2843.34     27.19 o
   1   5   5     1088.81     1126.20     14.08 o
   2   5   5     1627.33     1630.55     20.94 o
   3   5   5      448.97      449.09      8.57 o
   4   5   5      213.26      223.24      7.26 o
   5   5   5      419.27      415.32     11.51 o
  -4   6   5     1215.02     1262.50     18.62 o
  -3   6   5      410.38      397.02     10.19 o
  -2   6   5     1435.38     1429.22     19.35 o
  -1   6   5      268.71      268.09      6.06 o
   0   6   5      266.55      270.04      6.53 o
   1   6   5      263.04      268.50      7.09 o
   2   6   5     1416.58     1405.54     20.49 o
   3   6   5      402.94      387.72     12.48 o
   4   6   5     1215.18     1280.06     24.08 o
  -3   7   5       57.97       61.76      5.60 o
  -2   7   5      485.07      488.84     13.43 o
  -1   7   5      401.19      403.92     11.79 o
   0   7   5     1141.20     1123.82     17.20 o
   1   7   5      407.00      411.29     10.28 o
   2   7   5      483.17      462.56     13.41 o
   3   7   5       53.56       51.43      5.39 o
  -1   8   5      176.74      180.81      8.71 o
   0   8   5        0.17        7.13      2.92 o
   1   8   5      177.33      178.39      9.02 o
   0   0   6      929.23      932.23      8.49 o
   1   0   6       26.13       28.50      0.90 o
   2   0   6     2239.65     2042.65     13.41 o
   3   0   6     2113.54     2074.43     12.08 o
   4   0   6      278.65      275.11      3.47 o
   5   0   6       61.99       61.24      2.10 o
   6   0   6     1290.37     1254.84     17.36 o
   7   0   6      433.57      451.25     12.07 o
  -7   1   6       77.83       71.55      5.01 o
  -6   1   6      252.96      252.21      5.93 o
  -5   1   6      230.23      219.88      4.05 o
  -4   1   6     1829.60     1849.88     13.21 o
  -3   1   6     2021.87     1906.13     13.46 o
  -2   1   6     6843.14     6782.74     41.91 o
  -1   1   6     2261.06     2236.70     11.90 o
   0   1   6     1732.64     1735.71     10.68 o
   1   1   6     2237.04     2218.66     15.86 o
   2   1   6     6801.77     6777.23     33.48 o
   3   1   6     2048.43     1941.58     12.82 o
   4   1   6     1826.77     1828.37     11.43 o
   5   1   6      232.41      221.96      4.57 o
   6   1   6      237.14      227.89      5.59 o
   7   1   6       77.30       70.67      5.31 o
  -7   2   6      967.24      985.64     17.27 o
  -6   2   6      179.74      178.52      5.14 o
  -5   2   6     2337.83     2283.47     19.45 o
  -4   2   6      509.30      483.96      8.39 o
  -3   2   6     5986.28     6310.15     33.31 o
  -2   2   6      567.43      530.36      9.33 o
  -1   2   6    15274.28    15579.65    118.79 o
   0   2   6    10857.47    11415.28     69.41 o
   1   2   6    15381.13    15564.00     75.78 o
   2   2   6      618.15      586.70      5.41 o
   3   2   6     5979.18     6181.90     32.80 o
   4   2   6      477.57      470.92      6.56 o
   5   2   6     2322.61     2277.90     22.19 o
   6   2   6      195.00      197.05      7.09 o
   7   2   6      970.76      992.63     26.47 o
  -6   3   6       79.80       86.28      4.67 o
  -5   3   6      129.24      132.75      6.34 o
  -4   3   6     1460.72     1446.28     18.45 o
  -3   3   6     1185.15     1201.39     10.76 o
  -2   3   6     5276.06     5409.78     35.20 o
  -1   3   6     2176.32     2118.57     19.37 o
   0   3   6      205.99      220.11      4.10 o
   1   3   6     2117.36     2062.91     16.13 o
   2   3   6     5335.36     5515.36     31.97 o
   3   3   6     1223.55     1205.66     11.80 o
   4   3   6     1412.53     1401.92     18.73 o
   5   3   6      152.62      163.96      5.99 o
   6   3   6       77.49       80.51      5.30 o
  -6   4   6      219.96      220.83      8.54 o
  -5   4   6       70.16       86.04      6.10 o
  -4   4   6      459.89      470.08      9.14 o
  -3   4   6      152.69      158.07      5.67 o
  -2   4   6     1656.21     1599.19     16.86 o
  -1   4   6      961.69      949.81     10.48 o
   0   4   6      299.25      298.90      6.05 o
   1   4   6      873.26      855.56     11.37 o
   2   4   6     1663.79     1652.59     17.83 o
   3   4   6      156.22      158.33      5.16 o
   4   4   6      459.06      461.51     10.22 o
   5   4   6       66.49       75.91      4.61 o
   6   4   6      223.25      225.14      8.56 o
  -5   5   6      264.57      302.15      9.79 o
  -4   5   6     2203.46     2300.67     27.69 o
  -3   5   6       37.86       43.75      3.23 o
  -2   5   6     3705.05     3627.41     27.01 o
  -1   5   6      582.23      584.41      8.45 o
   0   5   6      145.66      160.32      5.39 o
   1   5   6      583.01      575.89     11.40 o
   2   5   6     3704.55     3651.12     35.53 o
   3   5   6       34.02       33.59      2.82 o
   4   5   6     2214.50     2219.23     25.01 o
   5   5   6      257.96      276.46     10.42 o
  -4   6   6       61.48       81.65      4.93 o
  -3   6   6      402.47      417.09     10.40 o
  -2   6   6      230.78      244.11      6.86 o
  -1   6   6      408.01      395.51      7.42 o
   0   6   6      956.91      940.19     12.71 o
   1   6   6      396.98      400.09      9.92 o
   2   6   6      237.33      240.53      8.25 o
   3   6   6      399.49      414.14      9.85 o
   4   6   6       68.52       91.04      6.62 o
  -3   7   6      900.48      929.36     27.12 o
  -2   7   6      269.01      270.01     12.31 o
  -1   7   6     1007.05     1008.80     19.29 o
   0   7   6     1575.54     1593.38     19.39 o
   1   7   6      975.69     1012.56     17.93 o
   2   7   6      280.90      280.97      9.45 o
   3   7   6      921.45      928.91     23.56 o
  -1   8   6      378.69      377.48     11.27 o
   0   8   6      922.38      937.96     17.86 o
   1   8   6      366.31      348.73     12.59 o
   1   0   7    11433.43    10946.37     64.30 o
   2   0   7      520.26      598.09      4.36 o
   3   0   7      653.65      703.45      5.78 o
   4   0   7       20.85       16.11      1.09 o
   5   0   7     3993.99     3934.64     33.89 o
   6   0   7        8.79       12.61      2.14 o
   7   0   7      179.87      178.77      7.78 o
  -7   1   7      236.80      228.27      7.83 o
  -6   1   7      201.43      199.94      4.99 o
  -5   1   7     1055.81     1063.04      9.94 o
  -4   1   7     2352.90     2368.36     13.17 o
  -3   1   7     2968.28     3039.31     16.68 o
  -2   1   7     2476.04     2384.30     12.38 o
  -1   1   7    11272.22    11240.20     47.62 o
   0   1   7      957.05     1059.54      8.15 o
   1   1   7    11474.01    11417.91     62.54 o
   2   1   7     2432.24     2369.95     14.13 o
   3   1   7     3028.80     3092.41     19.51 o
   4   1   7     2393.08     2412.65     15.04 o
   5   1   7     1019.50     1029.25      9.81 o
   6   1   7      187.03      188.41      5.14 o
   7   1   7      244.70      244.73      9.10 o
  -6   2   7      519.73      507.75      8.76 o
  -5   2   7      615.81      645.44      8.71 o
  -4   2   7      557.24      528.22      5.69 o
  -3   2   7      167.62      195.84      4.24 o
  -2   2   7     1389.67     1486.49     10.68 o
  -1   2   7     6523.91     6839.51     43.73 o
   0   2   7     6686.88     6808.48     40.54 o
   1   2   7     6730.24     7003.22     39.29 o
   2   2   7     1459.89     1565.33     12.34 o
   3   2   7      187.26      217.03      3.81 o
   4   2   7      551.13      497.91      9.10 o
   5   2   7      592.50      612.73     10.45 o
   6   2   7      520.51      524.64     11.66 o
  -6   3   7      408.06      404.39      8.88 o
  -5   3   7      335.21      325.66      8.35 o
  -4   3   7     1364.29     1358.08     17.60 o
  -3   3   7      370.78      338.87      5.25 o
  -2   3   7     1330.46     1314.11     24.67 o
  -1   3   7     1906.34     1900.83     16.11 o
   0   3   7     4453.23     4483.96     29.32 o
   1   3   7     1876.52     1846.03     13.16 o
   2   3   7     1319.43     1344.30     11.22 o
   3   3   7      381.47      349.72      4.73 o
   4   3   7     1336.60     1330.97     16.68 o
   5   3   7      364.48      355.08      8.73 o
   6   3   7      412.64      431.08     11.59 o
  -6   4   7      503.93      529.08     15.48 o
  -5   4   7      631.32      656.92     11.95 o
  -4   4   7      257.87      258.47      6.78 o
  -3   4   7     5685.65     5645.16     52.11 o
  -2   4   7      650.00      642.33      8.26 o
  -1   4   7      849.33      848.92      9.89 o
   0   4   7     2630.13     2512.15     21.81 o
   1   4   7      890.10      905.09     10.09 o
   2   4   7      643.94      651.74      8.24 o
   3   4   7     5644.81     5600.57     39.58 o
   4   4   7      267.12      271.63      6.37 o
   5   4   7      617.84      640.42     15.53 o
   6   4   7      508.11      511.37     13.03 o
  -5   5   7      565.48      595.29     13.74 o
  -4   5   7      714.30      712.99     12.98 o
  -3   5   7      590.72      584.87     10.26 o
  -2   5   7      591.45      605.35     10.11 o
  -1   5   7     3063.18     3067.01     26.32 o
   0   5   7     3710.04     3696.04     33.13 o
   1   5   7     3114.40     3089.84     30.55 o
   2   5   7      566.35      576.08     10.60 o
   3   5   7      548.07      524.74     10.14 o
   4   5   7      730.46      733.70     16.49 o
   5   5   7      550.79      589.73     12.52 o
  -4   6   7     1098.10     1138.59     21.30 o
  -3   6   7      125.38      125.32      5.81 o
  -2   6   7     1659.08     1687.60     19.66 o
  -1   6   7      343.68      354.46      7.11 o
   0   6   7      274.66      270.68      6.65 o
   1   6   7      375.35      380.79      9.69 o
   2   6   7     1629.67     1686.84     23.82 o
   3   6   7      123.63      115.03      5.43 o
   4   6   7     1113.30     1126.28     20.18 o
  -3   7   7       36.96       40.94      4.67 o
  -2   7   7      636.07      630.84     15.39 o
  -1   7   7     1064.45     1090.70     18.13 o
   0   7   7        0.16        4.68      3.06 o
   1   7   7     1110.49     1165.12     19.12 o
   2   7   7      627.50      640.57     18.21 o
   3   7   7       35.88       36.10      4.20 o
   0   8   7      827.05      827.04     16.72 o
   0   0   8     6898.29     6456.67     49.70 o
   1   0   8     9565.94     9414.64     73.49 o
   2   0   8      101.38       89.67      1.97 o
   3   0   8     6278.18     6255.28     29.70 o
   4   0   8      933.13      962.44      7.73 o
   5   0   8     1117.52     1085.79     11.46 o
   6   0   8      875.86      852.12     12.98 o
   7   0   8      229.75      244.81      8.29 o
  -7   1   8      471.24      467.49     11.23 o
  -6   1   8     1331.14     1346.05     15.23 o
  -5   1   8      479.00      486.17      7.70 o
  -4   1   8      711.65      706.75      9.29 o
  -3   1   8     1242.91     1241.85      8.97 o
  -2   1   8     2835.98     2849.41     14.79 o
  -1   1   8     5071.86     5003.04     22.95 o
   0   1   8    10629.76    10365.42     58.62 o
   1   1   8     5174.64     5084.52     25.04 o
   2   1   8     2807.32     2846.00     16.44 o
   3   1   8     1234.93     1236.29      9.78 o
   4   1   8      726.36      741.08      6.96 o
   5   1   8      498.38      514.29      6.94 o
   6   1   8     1324.75     1365.41     17.85 o
   7   1   8      489.92      501.72     13.10 o
  -6   2   8      219.70      202.38      4.90 o
  -5   2   8     2440.34     2414.74     19.00 o
  -4   2   8      935.56      947.26      8.92 o
  -3   2   8     2415.44     2474.66     17.89 o
  -2   2   8     2983.24     3071.33     24.46 o
  -1   2   8     2276.61     2261.45     16.09 o
   0   2   8       67.79       59.02      2.39 o
   1   2   8     2296.82     2286.53     17.19 o
   2   2   8     2937.94     3035.39     20.26 o
   3   2   8     2479.70     2549.96     17.69 o
   4   2   8      960.75      931.85     14.84 o
   5   2   8     2396.24     2348.21     22.94 o
   6   2   8      216.06      187.09      6.60 o
  -6   3   8      237.07      240.19      7.98 o
  -5   3   8      306.76      310.23      7.38 o
  -4   3   8      165.92      164.93      3.83 o
  -3   3   8       41.46       45.86      1.95 o
  -2   3   8     1484.68     1437.77     14.05 o
  -1   3   8      547.63      549.77      7.44 o
   0   3   8      566.57      562.82      7.14 o
   1   3   8      486.31      480.85      5.67 o
   2   3   8     1448.83     1387.17     11.64 o
   3   3   8       41.72       47.70      2.49 o
   4   3   8      169.46      162.15      4.42 o
   5   3   8      336.92      360.25      8.31 o
   6   3   8      231.53      227.75      7.58 o
  -6   4   8      208.14      210.60      7.73 o
  -5   4   8      140.71      145.98      5.27 o
  -4   4   8      233.24      235.66      7.52 o
  -3   4   8      683.21      686.84      9.67 o
  -2   4   8     1068.53     1076.03     12.59 o
  -1   4   8       19.25       21.88      1.84 o
   0   4   8     1329.34     1329.72     12.91 o
   1   4   8       15.65       15.92      1.86 o
   2   4   8     1134.73     1155.30     11.57 o
   3   4   8      671.10      678.93      9.27 o
   4   4   8      198.43      188.56      5.45 o
   5   4   8      155.23      151.79      6.18 o
   6   4   8      196.88      195.64      8.25 o
  -5   5   8      476.75      466.84     12.10 o
  -4   5   8      529.13      553.79     12.33 o
  -3   5   8       71.46       72.22      4.16 o
  -2   5   8     1038.57     1037.46     13.72 o
  -1   5   8     1870.88     1896.87     19.08 o
   0   5   8       12.90       12.42      2.10 o
   1   5   8     1850.19     1871.15     20.17 o
   2   5   8     1019.07     1024.68     13.37 o
   3   5   8       74.79       81.78      4.33 o
   4   5   8      537.33      558.69     11.62 o
   5   5   8      477.59      441.77     10.88 o
  -4   6   8      379.46      383.22     10.43 o
  -3   6   8      650.37      646.74     11.77 o
  -2   6   8      278.06      276.43      7.38 o
  -1   6   8      100.98      101.56      3.94 o
   0   6   8      114.46      115.61      4.49 o
   1   6   8       95.65       97.28      5.16 o
   2   6   8      250.78      252.15      8.49 o
   3   6   8      644.10      635.12     12.46 o
   4   6   8      403.30      407.14     10.54 o
  -3   7   8      313.17      330.27     13.64 o
  -2   7   8      392.14      398.53     12.46 o
  -1   7   8      880.97      873.50     16.04 o
   0   7   8      770.84      757.21     14.49 o
   1   7   8      855.70      837.97     15.97 o
   2   7   8      410.61      420.23     11.72 o
   3   7   8      304.14      309.25      9.26 o
   1   0   9       29.62       40.70      1.03 o
   2   0   9     1983.80     2124.21     12.57 o
   3   0   9        1.06        3.15      0.84 o
   4   0   9      529.00      527.77      6.27 o
   5   0   9      517.48      489.11      6.00 o
   6   0   9     1073.78     1120.83     15.27 o
   7   0   9       43.05       47.09      4.54 o
  -7   1   9      347.16      365.38     10.02 o
  -6   1   9      281.85      271.36      6.94 o
  -5   1   9      670.12      646.45     10.88 o
  -4   1   9     1186.95     1203.77      9.62 o
  -3   1   9     1087.16     1067.43      9.15 o
  -2   1   9      711.01      657.64      5.80 o
  -1   1   9       20.42       19.53      0.91 o
   0   1   9     2139.52     2308.81     15.07 o
   1   1   9       20.23       18.80      0.95 o
   2   1   9      680.10      635.04      8.46 o
   3   1   9     1116.90     1101.79      9.42 o
   4   1   9     1196.27     1213.65     10.50 o
   5   1   9      682.33      674.77      8.14 o
   6   1   9      267.29      267.59      7.71 o
   7   1   9      340.91      357.62     14.26 o
  -6   2   9       57.16       63.88      3.43 o
  -5   2   9       94.72       95.62      3.47 o
  -4   2   9       29.48       31.40      1.62 o
  -3   2   9      114.57      116.96      2.77 o
  -2   2   9      322.25      366.06      4.59 o
  -1   2   9     2335.51     2326.38     19.48 o
   0   2   9      186.39      189.24      4.16 o
   1   2   9     2293.81     2270.82     16.96 o
   2   2   9      346.61      394.51      5.54 o
   3   2   9      108.84      103.35      2.93 o
   4   2   9       29.94       29.79      1.95 o
   5   2   9      108.84      119.50      4.54 o
   6   2   9       60.46       63.48      4.09 o
  -6   3   9      272.47      268.95      7.64 o
  -5   3   9      681.39      662.90     10.24 o
  -4   3   9     1179.71     1172.53     11.43 o
  -3   3   9     3706.80     3771.44     25.37 o
  -2   3   9      225.88      233.45      4.74 o
  -1   3   9       55.70       58.04      2.71 o
   0   3   9      809.60      830.65      8.63 o
   1   3   9       57.71       60.67      2.46 o
   2   3   9      238.13      243.30      4.58 o
   3   3   9     3749.61     3771.26     23.52 o
   4   3   9     1165.78     1133.95     11.49 o
   5   3   9      691.71      703.30     11.82 o
   6   3   9      265.89      264.17     10.09 o
  -6   4   9      525.51      528.94     12.56 o
  -5   4   9      120.04      108.81      4.65 o
  -4   4   9      168.74      178.65      6.55 o
  -3   4   9      388.88      416.27      6.56 o
  -2   4   9      730.34      765.89      8.68 o
  -1   4   9       21.18       21.95      1.48 o
   0   4   9     2548.01     2487.14     36.11 o
   1   4   9       20.20       18.86      1.82 o
   2   4   9      736.70      777.39      9.35 o
   3   4   9      386.07      402.84      7.12 o
   4   4   9      165.61      162.15      4.89 o
   5   4   9      132.83      119.44      5.59 o
   6   4   9      530.50      535.53     12.27 o
  -5   5   9      136.82      137.09      6.63 o
  -4   5   9      138.71      135.07      5.52 o
  -3   5   9      198.25      213.72      5.67 o
  -2   5   9       64.64       73.78      3.80 o
  -1   5   9       70.26       78.85      3.44 o
   0   5   9      890.85      881.84     10.86 o
   1   5   9       73.72       78.50      4.01 o
   2   5   9       57.21       69.40      3.41 o
   3   5   9      183.92      197.92      6.45 o
   4   5   9      141.42      126.05      6.07 o
   5   5   9      132.04      137.49      6.29 o
  -4   6   9       35.83       45.32      3.79 o
  -3   6   9      225.13      208.73      6.69 o
  -2   6   9       88.81       88.40      4.34 o
  -1   6   9      726.34      701.23     11.42 o
   0   6   9      343.62      339.89      7.48 o
   1   6   9      727.65      716.10     13.65 o
   2   6   9       85.53       91.91      4.85 o
   3   6   9      216.48      209.13      7.77 o
   4   6   9       36.99       52.90      5.08 o
  -3   7   9      168.19      171.16      7.26 o
  -2   7   9      205.62      191.25      7.54 o
  -1   7   9      264.35      253.56      8.52 o
   0   7   9      317.42      312.73      7.80 o
   1   7   9      268.24      263.87      8.89 o
   2   7   9      213.96      203.87      7.44 o
   3   7   9      166.72      156.25      6.75 o
   0   0  10      941.32     1004.97     11.88 o
   1   0  10      586.23      654.65      6.10 o
   2   0  10     1704.47     1767.83     11.73 o
   3   0  10        0.15        2.22      0.52 o
   4   0  10       36.50       47.64      1.79 o
   5   0  10      363.99      377.28      6.41 o
   6   0  10       76.54       72.24      3.88 o
   7   0  10      422.54      409.17     10.84 o
  -6   1  10       31.38       38.40      2.99 o
  -5   1  10      583.71      586.65      7.48 o
  -4   1  10      450.59      462.47      5.32 o
  -3   1  10      101.44      100.80      2.32 o
  -2   1  10      270.67      260.79      3.43 o
  -1   1  10      464.47      487.32      3.91 o
   0   1  10       66.93       86.00      1.90 o
   1   1  10      454.41      481.44      5.42 o
   2   1  10      258.21      242.49      6.11 o
   3   1  10      115.46      115.30      2.44 o
   4   1  10      434.73      456.73      5.57 o
   5   1  10      585.39      586.78      7.64 o
   6   1  10       28.06       43.06      4.66 o
  -6   2  10       68.22       74.98      4.04 o
  -5   2  10      570.05      549.12      7.57 o
  -4   2  10      155.12      172.52      3.47 o
  -3   2  10      989.60     1070.16      9.13 o
  -2   2  10      621.86      623.13      6.02 o
  -1   2  10     1067.42     1173.97      9.07 o
   0   2  10     3246.11     3439.63     22.21 o
   1   2  10     1053.79     1143.68     10.70 o
   2   2  10      605.94      602.37      7.20 o
   3   2  10      953.93     1035.91     11.45 o
   4   2  10      153.33      161.97      3.93 o
   5   2  10      589.48      569.10      9.06 o
   6   2  10       64.06       67.58      4.30 o
  -6   3  10      428.99      439.63      9.86 o
  -5   3  10      236.78      232.90      6.00 o
  -4   3  10      564.35      550.04      7.18 o
  -3   3  10      282.10      272.57      4.64 o
  -2   3  10      407.81      390.55      7.65 o
  -1   3  10      535.84      563.41      7.61 o
   0   3  10      902.51      936.29     10.09 o
   1   3  10      554.75      577.16      7.46 o
   2   3  10      392.78      383.61      7.91 o
   3   3  10      293.94      284.25      4.95 o
   4   3  10      563.84      541.67      7.68 o
   5   3  10      225.66      217.77      6.66 o
   6   3  10      444.18      464.64      9.70 o
  -6   4  10       28.01       29.13      3.67 o
  -5   4  10        4.55       11.33      2.31 o
  -4   4  10      373.46      364.68      9.34 o
  -3   4  10      649.43      622.30      8.21 o
  -2   4  10      847.70      840.04      9.30 o
  -1   4  10      427.88      429.71      6.00 o
   0   4  10        4.08        4.28      1.45 o
   1   4  10      404.41      388.82      6.61 o
   2   4  10      866.50      880.06     10.15 o
   3   4  10      634.83      607.49      8.52 o
   4   4  10      354.42      335.28      7.05 o
   5   4  10        4.24       11.88      2.80 o
   6   4  10       31.29       43.53      4.10 o
  -5   5  10      149.60      148.17      8.25 o
  -4   5  10       32.76       29.00      2.92 o
  -3   5  10     1892.33     1936.39     19.15 o
  -2   5  10      820.43      834.44     11.58 o
  -1   5  10      370.11      366.92      7.06 o
   0   5  10       49.96       49.35      3.00 o
   1   5  10      387.81      367.46      7.60 o
   2   5  10      828.74      804.31     11.43 o
   3   5  10     1873.65     1923.58     24.48 o
   4   5  10       35.24       33.82      3.60 o
   5   5  10      150.36      149.68      6.61 o
  -4   6  10      781.38      780.57     14.25 o
  -3   6  10       54.27       49.78      4.27 o
  -2   6  10      110.31      111.88      4.90 o
  -1   6  10       72.07       73.29      3.91 o
   0   6  10      184.59      170.89      5.43 o
   1   6  10       67.20       69.80      4.60 o
   2   6  10      112.53      107.30      5.80 o
   3   6  10       53.10       41.94      5.28 o
   4   6  10      761.46      803.77     15.18 o
  -3   7  10      105.17       95.87      5.65 o
  -2   7  10       29.77       34.58      3.87 o
  -1   7  10      252.82      238.97      8.25 o
   0   7  10       35.33       38.67      3.19 o
   1   7  10      249.15      241.11      8.53 o
   2   7  10       30.19       28.21      3.46 o
   3   7  10      107.50      102.57      6.12 o
   1   0  11      107.89      113.47      1.82 o
   2   0  11      487.79      467.13      7.67 o
   3   0  11       52.03       35.44      1.72 o
   4   0  11       95.72       78.65      2.26 o
   5   0  11        0.08        2.57      1.20 o
   6   0  11     1003.90     1010.59     13.85 o
  -6   1  11      343.79      349.76      8.60 o
  -5   1  11      709.29      697.63     13.21 o
  -4   1  11      150.84      155.68      3.93 o
  -3   1  11       21.72       24.22      1.31 o
  -2   1  11      252.79      272.35      3.52 o
  -1   1  11      957.58      986.50      7.51 o
   0   1  11     3306.79     3335.02     20.58 o
   1   1  11      947.71      975.76      6.81 o
   2   1  11      274.82      292.41      4.70 o
   3   1  11       26.72       30.25      1.67 o
   4   1  11      159.48      172.70      3.78 o
   5   1  11      701.34      706.65      8.20 o
   6   1  11      333.80      346.60      8.89 o
  -6   2  11      348.66      348.10      8.22 o
  -5   2  11      324.95      323.40      7.69 o
  -4   2  11     2601.47     2583.28     18.97 o
  -3   2  11       68.93       76.96      2.37 o
  -2   2  11     4345.39     4424.12     28.59 o
  -1   2  11     4354.66     4573.08     25.03 o
   0   2  11     1071.96     1141.17      9.61 o
   1   2  11     4411.46     4611.87     28.43 o
   2   2  11     4368.32     4432.17     28.15 o
   3   2  11       58.50       65.51      2.63 o
   4   2  11     2592.83     2584.40     27.80 o
   5   2  11      299.18      298.41      6.16 o
   6   2  11      362.57      365.47     11.90 o
  -6   3  11       14.07       19.05      2.72 o
  -5   3  11      241.14      224.60      5.94 o
  -4   3  11      545.89      525.20      7.11 o
  -3   3  11     1465.41     1449.22     11.80 o
  -2   3  11      698.51      723.79      8.47 o
  -1   3  11      797.94      839.45      9.15 o
   0   3  11        4.93       10.13      1.67 o
   1   3  11      800.74      831.14      9.33 o
   2   3  11      659.74      692.36      7.45 o
   3   3  11     1467.18     1430.39     12.99 o
   4   3  11      542.35      506.71      7.15 o
   5   3  11      243.51      228.74      6.91 o
   6   3  11        9.50       14.67      2.54 o
  -5   4  11      622.23      597.18     10.65 o
  -4   4  11      497.31      490.71      9.40 o
  -3   4  11      846.84      855.16     11.01 o
  -2   4  11     1573.78     1576.57     15.70 o
  -1   4  11      733.06      727.74      9.01 o
   0   4  11     1724.39     1737.41     16.81 o
   1   4  11      717.19      706.03      8.09 o
   2   4  11     1586.88     1606.26     13.89 o
   3   4  11      842.66      839.12     10.89 o
   4   4  11      485.97      470.94      8.53 o
   5   4  11      625.90      615.02     11.75 o
  -5   5  11       97.46      100.37      5.39 o
  -4   5  11      236.62      239.54      7.25 o
  -3   5  11      278.44      265.10      6.09 o
  -2   5  11      291.16      293.64      6.76 o
  -1   5  11      260.68      265.94      6.19 o
   0   5  11      305.99      301.57      6.20 o
   1   5  11      260.75      267.67      5.98 o
   2   5  11      303.85      296.46      6.24 o
   3   5  11      266.34      255.97      6.26 o
   4   5  11      233.56      232.54      7.77 o
   5   5  11       99.30      101.94      5.80 o
  -4   6  11      108.54       99.22      5.20 o
  -3   6  11      217.23      223.81      6.40 o
  -2   6  11       23.72       25.20      2.73 o
  -1   6  11       28.86       34.14      3.56 o
   0   6  11        0.74        3.46      1.93 o
   1   6  11       34.64       34.98      3.35 o
   2   6  11       22.65       17.00      2.74 o
   3   6  11      232.17      237.35      7.71 o
   4   6  11      115.36      111.44      5.88 o
  -2   7  11      499.09      506.55     10.99 o
  -1   7  11       14.18       10.08      2.82 o
   0   7  11      324.68      313.19     10.91 o
   1   7  11       16.13       17.72      2.93 o
   2   7  11      521.98      539.46     12.16 o
   0   0  12    16586.56    16556.03    150.32 o
   1   0  12     3124.37     2870.02     36.23 o
   2   0  12     6529.81     6702.99     67.17 o
   3   0  12       29.24       27.37      1.76 o
   4   0  12     1119.51     1129.92     10.05 o
   5   0  12        1.30        5.24      1.53 o
   6   0  12     1761.94     1729.66     18.99 o
  -6   1  12     1201.48     1226.00     16.92 o
  -5   1  12     1129.02     1117.72     11.96 o
  -4   1  12      455.17      427.78      9.29 o
  -3   1  12      326.68      317.06      4.93 o
  -2   1  12     1089.74     1084.17     14.09 o
  -1   1  12      472.95      523.96      5.11 o
   0   1  12     4670.70     4464.66     31.38 o
   1   1  12      472.74      509.03      6.33 o
   2   1  12     1053.01     1077.90     10.29 o
   3   1  12      312.56      307.15      6.18 o
   4   1  12      460.82      461.18      6.27 o
   5   1  12     1153.36     1128.93     14.43 o
   6   1  12     1222.84     1236.72     17.35 o
  -6   2  12       90.37       88.04      4.42 o
  -5   2  12      211.99      197.05      5.26 o
  -4   2  12      670.49      650.13      7.09 o
  -3   2  12      154.45      147.85      3.20 o
  -2   2  12     1738.01     1832.41     18.76 o
  -1   2  12      668.97      670.03      6.94 o
   0   2  12     1111.11     1127.69      9.56 o
   1   2  12      671.34      669.43      7.61 o
   2   2  12     1770.65     1871.33     15.09 o
   3   2  12      156.76      151.88      3.75 o
   4   2  12      651.67      642.01      7.96 o
   5   2  12      203.57      193.41      5.05 o
   6   2  12       92.07       94.69      5.06 o
  -6   3  12      229.84      230.93      9.26 o
  -5   3  12     1479.65     1445.35     16.72 o
  -4   3  12      349.92      341.37      5.74 o
  -3   3  12       89.48      101.56      3.20 o
  -2   3  12     1578.56     1643.57     13.53 o
  -1   3  12     1599.13     1640.93     13.32 o
   0   3  12       67.67       72.37      2.54 o
   1   3  12     1601.42     1621.44     13.97 o
   2   3  12     1590.80     1663.46     13.18 o
   3   3  12       83.48       99.98      3.31 o
   4   3  12      366.61      355.20      6.07 o
   5   3  12     1474.98     1447.36     18.25 o
   6   3  12      238.82      246.86      6.68 o
  -5   4  12       29.43       30.89      3.07 o
  -4   4  12      584.92      583.46      9.72 o
  -3   4  12     1415.49     1389.16     12.27 o
  -2   4  12     1458.43     1463.14     14.30 o
  -1   4  12      379.23      388.49      7.45 o
   0   4  12        4.20        4.70      1.53 o
   1   4  12      408.10      413.00      5.99 o
   2   4  12     1458.28     1439.06     13.16 o
   3   4  12     1442.52     1436.38     13.15 o
   4   4  12      602.43      609.37      9.91 o
   5   4  12       30.48       27.01      3.40 o
  -5   5  12      598.41      619.06     13.70 o
  -4   5  12      538.92      556.47     13.09 o
  -3   5  12      182.87      181.51      5.17 o
  -2   5  12      578.95      584.31     10.26 o
  -1   5  12     1692.36     1710.02     17.28 o
   0   5  12      160.85      166.19      4.25 o
   1   5  12     1685.04     1710.11     15.81 o
   2   5  12      554.08      551.85      8.61 o
   3   5  12      187.11      192.57      5.61 o
   4   5  12      570.79      569.22     11.27 o
   5   5  12      593.96      620.19     13.47 o
  -4   6  12      501.37      467.96     10.89 o
  -3   6  12     1009.90     1009.13     14.26 o
  -2   6  12      482.58      491.52     10.10 o
  -1   6  12      612.20      625.45     11.70 o
   0   6  12      479.80      466.58      9.16 o
   1   6  12      616.15      638.37     11.21 o
   2   6  12      460.40      461.25     10.55 o
   3   6  12     1031.86     1054.42     16.70 o
   4   6  12      505.27      483.85     11.82 o
  -2   7  12      188.33      196.55      6.90 o
  -1   7  12      342.46      329.55      9.77 o
   0   7  12      765.80      761.10     15.74 o
   1   7  12      350.39      347.03      9.50 o
   2   7  12      177.20      175.32      7.95 o
   1   0  13     2442.34     2106.62     35.14 o
   2   0  13     1947.83     2067.83     16.43 o
   3   0  13      163.32      160.12      3.86 o
   4   0  13      508.51      512.88      6.50 o
   5   0  13     1112.16     1117.14     14.17 o
   6   0  13       18.95       20.61      2.99 o
  -6   1  13       55.88       58.27      4.01 o
  -5   1  13      289.94      290.66      5.88 o
  -4   1  13     2530.55     2497.77     16.66 o
  -3   1  13     1806.35     1766.93     13.17 o
  -2   1  13     1614.79     1455.34     16.89 o
  -1   1  13     1302.19     1226.86      9.19 o
   0   1  13        9.25       11.41      1.82 o
   1   1  13     1331.34     1227.53     20.97 o
   2   1  13     1644.06     1546.47     11.23 o
   3   1  13     1759.16     1737.47     13.55 o
   4   1  13     2516.36     2495.20     17.44 o
   5   1  13      285.81      276.48      5.59 o
   6   1  13       54.64       64.63      4.47 o
  -6   2  13      661.14      661.68     13.23 o
  -5   2  13       50.86       52.57      2.88 o
  -4   2  13      874.05      849.71     11.84 o
  -3   2  13       95.97      102.35      2.76 o
  -2   2  13      422.54      425.04      5.00 o
  -1   2  13      426.27      436.56      5.52 o
   0   2  13     8081.09     8025.20     42.84 o
   1   2  13      377.67      380.60      5.66 o
   2   2  13      453.49      456.46      5.87 o
   3   2  13       96.21      105.46      3.27 o
   4   2  13      842.50      820.40     12.78 o
   5   2  13       44.95       49.33      2.89 o
   6   2  13      666.70      673.85     12.87 o
  -6   3  13       54.74       46.37      3.89 o
  -5   3  13      419.04      420.20      8.62 o
  -4   3  13       47.11       51.11      2.47 o
  -3   3  13     2934.45     2941.32     19.00 o
  -2   3  13      135.52      134.37      3.27 o
  -1   3  13      363.35      369.73      5.65 o
   0   3  13      308.33      326.36      4.96 o
   1   3  13      360.84      370.26      5.99 o
   2   3  13      122.43      113.58      2.98 o
   3   3  13     2917.92     2917.13     21.33 o
   4   3  13       55.39       60.19      2.71 o
   5   3  13      417.87      420.82      8.78 o
   6   3  13       54.61       50.99      4.22 o
  -5   4  13       57.42       54.76      5.49 o
  -4   4  13      660.06      636.86     10.22 o
  -3   4  13      229.76      234.82      4.70 o
  -2   4  13      919.45      959.25     11.20 o
  -1   4  13     1325.80     1353.52     13.75 o
   0   4  13     4622.38     4622.95     29.17 o
   1   4  13     1335.78     1351.28     14.84 o
   2   4  13      962.76      978.89     11.20 o
   3   4  13      232.54      231.81      4.96 o
   4   4  13      653.35      629.42     10.22 o
   5   4  13       58.58       56.19      3.94 o
  -5   5  13      655.30      672.66     14.39 o
  -4   5  13      560.77      558.61      9.90 o
  -3   5  13     2489.24     2462.88     19.62 o
  -2   5  13      643.43      643.27      9.73 o
  -1   5  13     1197.75     1189.77     14.02 o
   0   5  13       17.85       18.71      1.93 o
   1   5  13     1180.97     1172.01     12.77 o
   2   5  13      636.92      646.56     10.04 o
   3   5  13     2503.02     2511.84     23.90 o
   4   5  13      548.39      549.40     11.16 o
   5   5  13      638.51      654.27     13.94 o
  -4   6  13      244.94      258.97      7.61 o
  -3   6  13       29.94       32.69      2.90 o
  -2   6  13      424.81      407.35      8.17 o
  -1   6  13     2693.54     2665.15     27.41 o
   0   6  13     1136.24     1101.43     13.86 o
   1   6  13     2665.82     2664.47     25.83 o
   2   6  13      415.76      399.68      9.09 o
   3   6  13       31.73       38.71      3.85 o
   4   6  13      247.41      253.38      8.75 o
  -2   7  13      945.25      947.72     15.79 o
  -1   7  13      117.39      107.69      5.28 o
   0   7  13      557.83      569.25     12.28 o
   1   7  13      112.57      115.62      6.27 o
   2   7  13      980.96      985.95     22.12 o
   0   0  14      308.49      313.92      6.83 o
   1   0  14     1346.09     1332.31     16.92 o
   2   0  14       15.82       26.41      1.60 o
   3   0  14     4246.78     4136.49     42.42 o
   4   0  14      172.03      169.51      4.11 o
   5   0  14      555.09      542.79      7.35 o
   6   0  14        0.01        0.00      2.05 o
  -6   1  14      387.22      418.71      9.66 o
  -5   1  14      357.67      348.19      7.85 o
  -4   1  14      576.28      566.58      7.23 o
  -3   1  14       10.78       18.29      1.69 o
  -2   1  14      849.61      805.08      8.58 o
  -1   1  14     1919.43     1877.66     12.24 o
   0   1  14       72.86       45.13      2.59 o
   1   1  14     1877.06     1789.87     19.10 o
   2   1  14      847.94      830.64      9.54 o
   3   1  14       10.74       17.97      1.64 o
   4   1  14      580.99      574.90      7.35 o
   5   1  14      332.62      320.35      6.13 o
   6   1  14      400.55      417.07      9.95 o
  -6   2  14       11.85       19.60      2.45 o
  -5   2  14       59.36       57.33      3.25 o
  -4   2  14      781.24      771.43     10.15 o
  -3   2  14     1863.37     1847.12     14.21 o
  -2   2  14     4366.25     4282.82     40.95 o
  -1   2  14      620.63      595.05      7.47 o
   0   2  14      130.07      142.74      3.17 o
   1   2  14      656.60      650.41      7.80 o
   2   2  14     4384.25     4388.95     30.52 o
   3   2  14     1793.81     1794.42     15.15 o
   4   2  14      757.18      752.04      9.07 o
   5   2  14       59.12       55.12      3.23 o
   6   2  14       12.37       14.97      2.73 o
  -6   3  14      205.93      226.65      7.32 o
  -5   3  14      910.47      923.24     15.94 o
  -4   3  14      401.89      376.93      6.20 o
  -3   3  14      616.94      630.03      7.30 o
  -2   3  14      636.37      631.29      7.30 o
  -1   3  14     4674.00     4671.82     30.44 o
   0   3  14     1111.00     1043.47      9.66 o
   1   3  14     4699.13     4707.94     30.94 o
   2   3  14      637.46      630.33      7.41 o
   3   3  14      609.95      620.17      8.41 o
   4   3  14      411.29      391.30      6.57 o
   5   3  14      871.73      894.99     12.24 o
   6   3  14      208.35      230.70      6.61 o
  -5   4  14       93.72      104.40      4.71 o
  -4   4  14     1484.30     1444.21     16.29 o
  -3   4  14      330.27      319.90      5.54 o
  -2   4  14     4312.05     4264.97     28.41 o
  -1   4  14      193.46      188.02      4.05 o
   0   4  14      888.32      890.68      9.87 o
   1   4  14      202.80      192.82      4.51 o
   2   4  14     4379.76     4299.51     27.69 o
   3   4  14      334.59      319.08      5.89 o
   4   4  14     1434.15     1412.80     17.30 o
   5   4  14       93.57      104.63      6.33 o
  -4   5  14      396.36      431.67      8.98 o
  -3   5  14        5.29        8.41      1.71 o
  -2   5  14      800.48      778.42     10.90 o
  -1   5  14     1933.15     1927.32     18.32 o
   0   5  14      147.25      142.03      4.11 o
   1   5  14     2003.19     2013.93     17.88 o
   2   5  14      806.32      778.10     16.41 o
   3   5  14        4.83        7.43      2.46 o
   4   5  14      390.77      416.96      9.74 o
  -3   6  14     1065.16     1047.97     13.83 o
  -2   6  14      117.27      117.21      4.33 o
  -1   6  14      345.84      356.14      8.35 o
   0   6  14      426.15      446.73      8.60 o
   1   6  14      341.04      360.13      8.51 o
   2   6  14      115.54      120.35      5.16 o
   3   6  14     1078.62     1088.88     20.54 o
  -2   7  14      357.58      353.66      8.27 o
  -1   7  14      140.24      137.70      5.65 o
   0   7  14     2458.11     2493.14     28.35 o
   1   7  14      147.02      139.51      5.80 o
   2   7  14      373.08      381.59     11.86 o
   1   0  15     1419.82     1392.39     27.28 o
   2   0  15       74.58       72.07      2.36 o
   3   0  15       72.49       68.50      3.01 o
   4   0  15      562.15      566.02      7.73 o
   5   0  15     2107.28     2126.97     22.66 o
   6   0  15       69.69       83.28      4.45 o
  -6   1  15      237.16      244.07      7.52 o
  -5   1  15        4.02        5.65      1.68 o
  -4   1  15     1022.81      999.67     12.57 o
  -3   1  15      125.58      125.39      3.51 o
  -2   1  15     2928.92     2883.85     21.90 o
  -1   1  15     1192.54     1181.32      8.37 o
   0   1  15     1626.34     1486.65     15.87 o
   1   1  15     1168.52     1137.79     15.02 o
   2   1  15     2943.73     2915.82     21.02 o
   3   1  15      126.16      125.61      3.36 o
   4   1  15     1050.70     1043.42     10.39 o
   5   1  15        2.57        4.53      1.61 o
   6   1  15      244.74      250.75      7.87 o
  -6   2  15      394.63      399.43      9.19 o
  -5   2  15     1147.59     1141.22     18.08 o
  -4   2  15       52.77       61.27      2.87 o
  -3   2  15     1076.49     1072.51     10.11 o
  -2   2  15      348.77      349.56      5.42 o
  -1   2  15     1946.28     1864.69     15.86 o
   0   2  15     1188.61     1166.72     10.16 o
   1   2  15     1934.51     1834.43     16.31 o
   2   2  15      375.26      382.30      6.79 o
   3   2  15     1087.38     1118.08     11.49 o
   4   2  15       49.16       54.72      2.67 o
   5   2  15     1153.65     1179.49     15.40 o
   6   2  15      407.67      429.55     10.01 o
  -5   3  15      116.52      107.79      4.63 o
  -4   3  15      102.27       93.91      3.66 o
  -3   3  15     2222.37     2189.43     17.63 o
  -2   3  15      139.13      130.58      3.31 o
  -1   3  15      942.41      913.85      9.61 o
   0   3  15     1054.22     1046.18      9.77 o
   1   3  15      912.46      893.97     13.17 o
   2   3  15      127.80      115.69      4.36 o
   3   3  15     2196.59     2165.71     18.93 o
   4   3  15      101.33       87.61      3.28 o
   5   3  15      119.08      119.92      4.64 o
  -5   4  15      247.32      234.11      7.54 o
  -4   4  15      356.82      351.12      7.84 o
  -3   4  15        6.71        6.84      1.47 o
  -2   4  15      807.27      797.97      9.77 o
  -1   4  15      287.31      278.16      5.83 o
   0   4  15     1629.61     1609.59     12.96 o
   1   4  15      289.39      285.91      5.86 o
   2   4  15      794.46      774.58      9.46 o
   3   4  15       10.88        8.02      1.61 o
   4   4  15      356.33      362.96      7.90 o
   5   4  15      243.61      232.36      6.97 o
  -4   5  15      367.85      357.46     10.37 o
  -3   5  15      102.66      113.46      3.68 o
  -2   5  15      747.67      761.06     10.30 o
  -1   5  15      115.78      108.12      4.03 o
   0   5  15      619.17      567.42      8.32 o
   1   5  15      127.48      117.57      4.18 o
   2   5  15      739.29      754.03     11.15 o
   3   5  15      103.28      115.24      4.31 o
   4   5  15      368.12      367.82      9.27 o
  -3   6  15       72.65       79.49      3.43 o
  -2   6  15      243.06      242.41      6.49 o
  -1   6  15      752.97      759.39     13.41 o
   0   6  15     1096.74     1055.59     13.75 o
   1   6  15      755.17      764.31     11.52 o
   2   6  15      227.16      226.65      6.43 o
   3   6  15       83.10       85.80      4.51 o
  -1   7  15       84.30       79.90      5.90 o
   0   7  15      115.52      135.41      6.27 o
   1   7  15       77.84       81.33      4.59 o
   0   0  16      498.55      490.04      9.25 o
   1   0  16      903.09      879.27     10.07 o
   2   0  16       76.23       74.32      2.52 o
   3   0  16     1162.40     1189.60     13.36 o
   4   0  16      951.56      934.74     10.88 o
   5   0  16       92.25       98.10      3.55 o
   6   0  16       68.17       70.73      4.92 o
  -6   1  16      255.03      249.54      7.66 o
  -5   1  16      468.60      447.58      8.04 o
  -4   1  16      338.38      345.62      6.07 o
  -3   1  16       94.51       89.03      3.09 o
  -2   1  16      120.30      122.07      5.18 o
  -1   1  16      211.23      213.05      4.48 o
   0   1  16      830.01      761.74     11.75 o
   1   1  16      199.59      202.57      5.24 o
   2   1  16      125.98      136.97      3.83 o
   3   1  16       90.92       94.20      3.04 o
   4   1  16      349.64      353.65      5.87 o
   5   1  16      473.53      457.07      7.61 o
   6   1  16      244.97      241.33      8.59 o
  -6   2  16      166.86      185.11      5.84 o
  -5   2  16      234.45      233.99      7.23 o
  -4   2  16     1590.39     1559.69     14.78 o
  -3   2  16      598.70      597.74      9.14 o
  -2   2  16      420.51      379.56      7.28 o
  -1   2  16      120.62      127.72      3.09 o
   0   2  16       10.95       11.66      1.34 o
   1   2  16      112.63      132.85      3.64 o
   2   2  16      396.27      381.10      6.38 o
   3   2  16      611.00      608.01      8.27 o
   4   2  16     1594.61     1584.97     19.58 o
   5   2  16      237.34      233.97      6.09 o
   6   2  16      157.68      171.83      9.86 o
  -5   3  16      229.96      223.09      6.94 o
  -4   3  16      360.56      338.73      6.76 o
  -3   3  16       91.40       99.24      3.04 o
  -2   3  16      518.44      506.97      7.93 o
  -1   3  16      992.61      965.88     10.05 o
   0   3  16      228.24      243.62      4.74 o
   1   3  16      993.19      974.76     10.94 o
   2   3  16      510.04      503.84      6.63 o
   3   3  16       87.08       94.87      3.37 o
   4   3  16      389.96      372.95      7.60 o
   5   3  16      233.92      236.23      6.05 o
  -5   4  16       32.89       33.13      3.48 o
  -4   4  16      160.76      168.61      5.52 o
  -3   4  16      328.55      307.88      5.52 o
  -2   4  16      486.03      487.36      7.52 o
  -1   4  16      160.03      158.88      4.56 o
   0   4  16      919.52      894.06      9.22 o
   1   4  16      156.37      158.78      4.29 o
   2   4  16      461.04      462.43      7.77 o
   3   4  16      324.99      308.26      6.60 o
   4   4  16      168.60      176.35      5.35 o
   5   4  16       34.06       40.18      4.58 o
  -4   5  16      286.07      267.72      8.01 o
  -3   5  16       76.85       68.24      2.98 o
  -2   5  16      391.99      378.08      7.18 o
  -1   5  16      110.53      104.49      3.72 o
   0   5  16      588.00      603.21      8.26 o
   1   5  16      109.62      110.00      3.66 o
   2   5  16      385.67      355.69      7.68 o
   3   5  16       75.91       65.80      3.42 o
   4   5  16      287.63      278.01      8.15 o
  -3   6  16       50.83       58.34      2.96 o
  -2   6  16       78.32       77.80      3.91 o
  -1   6  16      223.51      228.24      6.81 o
   0   6  16      162.68      168.37      5.44 o
   1   6  16      219.06      219.42      7.70 o
   2   6  16       81.47       80.50      4.07 o
   3   6  16       58.08       62.53      3.74 o
  -1   7  16       18.69       22.67      3.09 o
   0   7  16      874.08      829.14     14.21 o
   1   7  16       16.96       17.08      2.77 o
   1   0  17      734.51      763.59     11.42 o
   2   0  17     4555.04     4531.90     32.48 o
   3   0  17       50.93       48.94      2.74 o
   4   0  17     1392.56     1360.20     13.81 o
   5   0  17      123.86      123.18      3.99 o
   6   0  17      716.77      774.94     16.57 o
  -6   1  17       22.45       29.85      3.34 o
  -5   1  17       68.81       69.68      3.40 o
  -4   1  17     1128.18     1096.98     16.94 o
  -3   1  17      634.36      615.40     12.23 o
  -2   1  17      240.20      234.47      4.38 o
  -1   1  17      467.49      451.77      4.66 o
   0   1  17      131.39      132.90      3.50 o
   1   1  17      438.60      396.78      9.38 o
   2   1  17      245.27      244.14      4.40 o
   3   1  17      610.00      608.10      8.07 o
   4   1  17     1124.34     1116.00     12.02 o
   5   1  17       67.11       61.89      3.24 o
   6   1  17       26.30       29.45      3.53 o
  -5   2  17      218.32      224.14      5.95 o
  -4   2  17      191.32      196.78      4.86 o
  -3   2  17      390.15      359.41      6.76 o
  -2   2  17       93.90       87.43      3.32 o
  -1   2  17      992.06      981.73     10.16 o
   0   2  17      747.49      722.05      7.90 o
   1   2  17     1005.75      984.77     10.59 o
   2   2  17       94.66       88.78      2.94 o
   3   2  17      407.90      391.49      6.39 o
   4   2  17      183.27      186.58      4.98 o
   5   2  17      201.02      221.46      6.32 o
  -5   3  17      199.85      185.18      6.47 o
  -4   3  17        3.98        4.75      1.80 o
  -3   3  17      325.01      310.36      5.79 o
  -2   3  17      295.62      290.88      5.18 o
  -1   3  17      239.61      238.70      4.83 o
   0   3  17      397.21      362.41      5.87 o
   1   3  17      243.39      257.50      5.45 o
   2   3  17      295.67      289.18      5.05 o
   3   3  17      316.66      313.82      6.20 o
   4   3  17        3.36        4.96      1.53 o
   5   3  17      206.70      201.41      5.70 o
  -5   4  17      702.35      713.91     19.80 o
  -4   4  17      246.59      280.75      7.16 o
  -3   4  17      196.31      203.03      5.11 o
  -2   4  17      447.70      397.66      6.82 o
  -1   4  17      122.21      118.41      4.03 o
   0   4  17        7.63        6.36      1.41 o
   1   4  17      119.62      115.29      3.95 o
   2   4  17      448.89      402.84      7.06 o
   3   4  17      196.77      205.53      5.41 o
   4   4  17      243.47      267.87      6.60 o
   5   4  17      728.09      765.49     14.67 o
  -4   5  17      225.80      230.24      7.49 o
  -3   5  17       41.31       40.51      2.60 o
  -2   5  17      588.35      556.57      8.84 o
  -1   5  17       37.29       35.88      2.71 o
   0   5  17      973.98      975.91     10.94 o
   1   5  17       38.75       36.62      2.63 o
   2   5  17      570.59      538.04     11.21 o
   3   5  17       46.27       48.80      3.11 o
   4   5  17      231.91      238.48      7.63 o
  -3   6  17       81.58       81.94      3.74 o
  -2   6  17      123.43      123.02      4.53 o
  -1   6  17       63.23       59.80      3.33 o
   0   6  17      325.65      338.48      7.17 o
   1   6  17       65.06       67.05      4.07 o
   2   6  17      122.40      119.75      4.87 o
   3   6  17       73.97       70.25      3.98 o
   0   0  18      297.51      330.02      8.57 o
   1   0  18       28.67       49.66      3.07 o
   2   0  18       34.24       35.52      2.22 o
   3   0  18     3735.43     3718.71     29.02 o
   4   0  18       37.26       41.07      2.64 o
   5   0  18      346.27      334.75      6.67 o
   6   0  18        0.02        4.94      2.94 o
  -6   1  18      121.35      119.78      8.65 o
  -5   1  18      118.31      111.13      4.53 o
  -4   1  18      732.19      709.64      9.74 o
  -3   1  18       41.27       38.00      2.71 o
  -2   1  18     1483.67     1485.91     13.99 o
  -1   1  18      231.50      204.01      5.43 o
   0   1  18      256.57      273.75      5.76 o
   1   1  18      234.63      184.85      8.31 o
   2   1  18     1448.78     1412.29     16.48 o
   3   1  18       40.84       39.50      2.27 o
   4   1  18      734.58      729.15     11.46 o
   5   1  18      112.53      103.13      4.02 o
   6   1  18      117.08      110.56      5.89 o
  -5   2  18      239.55      228.87      9.26 o
  -4   2  18     1284.74     1234.85     15.29 o
  -3   2  18     1233.10     1197.60     15.50 o
  -2   2  18      794.41      753.18     13.72 o
  -1   2  18      966.02      971.04     10.24 o
   0   2  18      618.72      588.46     13.18 o
   1   2  18      987.58     1002.08      9.91 o
   2   2  18      833.00      809.10     15.00 o
   3   2  18     1226.83     1220.06     13.46 o
   4   2  18     1226.15     1192.87     12.58 o
   5   2  18      227.05      219.52      6.41 o
  -5   3  18       42.49       50.68      3.74 o
  -4   3  18       28.37       28.15      2.51 o
  -3   3  18      406.07      394.44      7.55 o
  -2   3  18     1066.36     1013.59     16.74 o
  -1   3  18      656.14      648.64      8.88 o
   0   3  18      579.25      583.22      8.63 o
   1   3  18      656.88      669.99      9.17 o
   2   3  18     1082.38     1052.63     11.68 o
   3   3  18      391.67      384.59      6.64 o
   4   3  18       27.56       31.55      2.35 o
   5   3  18       49.14       54.65      3.32 o
  -4   4  18      289.55      289.43      8.86 o
  -3   4  18      615.65      623.54     11.17 o
  -2   4  18      206.64      188.02      4.66 o
  -1   4  18     1154.36     1152.83     13.04 o
   0   4  18      236.94      229.98      5.22 o
   1   4  18     1154.11     1136.35     12.30 o
   2   4  18      200.38      185.66      4.88 o
   3   4  18      599.12      608.55      9.48 o
   4   4  18      288.80      293.06      7.01 o
  -4   5  18      180.06      179.92      6.75 o
  -3   5  18      633.89      646.36     10.41 o
  -2   5  18       15.35       18.40      2.25 o
  -1   5  18      355.01      346.28      7.37 o
   0   5  18        2.95        4.55      1.64 o
   1   5  18      393.41      384.18      7.27 o
   2   5  18       17.53       17.90      2.29 o
   3   5  18      650.23      653.30      9.94 o
   4   5  18      173.35      179.08      6.34 o
  -2   6  18      112.88      108.50      4.60 o
  -1   6  18       16.34       15.61      2.25 o
   0   6  18      585.31      588.50      9.17 o
   1   6  18       16.43       18.03      3.75 o
   2   6  18      101.69       97.76      4.57 o
   1   0  19     3895.46     3834.44     29.08 o
   2   0  19      833.65      837.73     10.84 o
   3   0  19      241.69      243.72      8.76 o
   4   0  19      799.60      768.37     10.25 o
   5   0  19      498.09      479.64      8.00 o
  -5   1  19       91.21       97.84      4.29 o
  -4   1  19      598.33      576.47     10.19 o
  -3   1  19      102.62       90.58      3.87 o
  -2   1  19     1667.53     1657.70     15.23 o
  -1   1  19      200.05      183.40      5.74 o
   0   1  19      971.72     1042.51     12.27 o
   1   1  19      205.07      205.83      4.17 o
   2   1  19     1696.85     1683.78     15.49 o
   3   1  19      110.74      101.48      3.79 o
   4   1  19      617.55      614.93      8.21 o
   5   1  19       85.93       90.03      4.67 o
  -5   2  19      304.90      284.64      7.25 o
  -4   2  19       17.27       23.13      2.38 o
  -3   2  19     3006.74     2989.17     25.69 o
  -2   2  19      264.64      244.16      9.05 o
  -1   2  19     2223.85     2220.04     17.88 o
   0   2  19        4.42        6.41      2.80 o
   1   2  19     2286.55     2283.28     17.09 o
   2   2  19      275.06      264.68      4.94 o
   3   2  19     3029.90     3056.79     34.67 o
   4   2  19       13.98       19.79      2.16 o
   5   2  19      296.29      284.39      7.35 o
  -5   3  19      314.89      321.08     10.06 o
  -4   3  19      812.46      832.52     12.50 o
  -3   3  19      371.39      372.50      7.89 o
  -2   3  19      500.88      493.65      8.33 o
  -1   3  19      465.76      436.52      7.26 o
   0   3  19      996.90      967.87     10.36 o
   1   3  19      447.71      429.72      7.36 o
   2   3  19      500.13      504.63      7.88 o
   3   3  19      382.28      390.74      6.79 o
   4   3  19      815.02      805.21     10.51 o
   5   3  19      330.70      332.56      7.76 o
  -4   4  19      195.75      197.84      6.70 o
  -3   4  19      151.73      167.27      5.36 o
  -2   4  19      371.34      359.32      6.57 o
  -1   4  19      476.68      474.72      8.05 o
   0   4  19     1021.35      977.74     11.25 o
   1   4  19      456.91      457.43      7.60 o
   2   4  19      382.34      389.93      7.90 o
   3   4  19      154.11      163.06      5.02 o
   4   4  19      191.68      188.24      6.03 o
  -3   5  19      551.25      561.83      9.79 o
  -2   5  19      283.93      287.90      7.08 o
  -1   5  19       50.69       54.08      2.99 o
   0   5  19      340.23      340.42      6.35 o
   1   5  19       58.87       62.09      3.57 o
   2   5  19      279.55      278.90      8.20 o
   3   5  19      569.84      583.40      9.49 o
  -2   6  19      166.85      169.80      5.68 o
  -1   6  19      904.88      898.44     12.33 o
   0   6  19       78.51       86.87      4.15 o
   1   6  19      882.78      868.47     13.17 o
   2   6  19      162.14      169.10      5.63 o
   0   0  20     5173.40     4963.40     46.05 o
   1   0  20      717.26      780.45     11.15 o
   2   0  20      138.56      163.93      5.35 o
   3   0  20     3441.32     3428.07     30.60 o
   4   0  20        5.19        8.78      1.83 o
   5   0  20      425.68      408.87      7.48 o
  -5   1  20      674.24      670.02     12.01 o
  -4   1  20      605.63      593.71     11.90 o
  -3   1  20      412.31      403.36      7.97 o
  -2   1  20      635.48      651.71      8.84 o
  -1   1  20      872.59      836.93      8.76 o
   0   1  20     4549.33     4578.29     36.26 o
   1   1  20      843.18      826.99     11.13 o
   2   1  20      632.74      638.26      8.46 o
   3   1  20      389.37      378.05      7.01 o
   4   1  20      596.33      592.75      9.01 o
   5   1  20      688.94      658.70     10.50 o
  -5   2  20      376.75      369.43      9.81 o
  -4   2  20     1287.16     1332.95     15.47 o
  -3   2  20      151.25      146.77      8.10 o
  -2   2  20      501.94      530.57     10.46 o
  -1   2  20      153.57      148.09      3.84 o
   0   2  20     1013.21      930.02     18.41 o
   1   2  20      153.25      150.25      3.76 o
   2   2  20      499.16      508.44      8.81 o
   3   2  20      151.26      148.64      4.39 o
   4   2  20     1293.67     1317.73     14.06 o
   5   2  20      385.66      376.06      8.48 o
  -5   3  20      363.66      376.02      9.90 o
  -4   3  20      371.34      348.43      7.71 o
  -3   3  20       31.99       34.55      2.86 o
  -2   3  20      447.56      449.14      9.25 o
  -1   3  20      659.17      662.76     10.23 o
   0   3  20        7.27        7.98      1.46 o
   1   3  20      669.82      668.70      9.49 o
   2   3  20      438.67      454.74      8.67 o
   3   3  20       30.84       33.92      2.48 o
   4   3  20      365.00      359.84      7.51 o
   5   3  20      375.44      391.65      8.48 o
  -4   4  20      295.19      279.40     10.59 o
  -3   4  20       84.54       91.97      4.45 o
  -2   4  20      124.34      127.39      4.81 o
  -1   4  20     1767.07     1741.53     18.42 o
   0   4  20       15.63       27.01      2.25 o
   1   4  20     1762.25     1741.44     16.33 o
   2   4  20      110.35      113.40      4.16 o
   3   4  20       81.62       97.53      4.10 o
   4   4  20      304.78      302.62      7.65 o
  -3   5  20      635.51      634.34     11.95 o
  -2   5  20      499.44      463.84      8.86 o
  -1   5  20      756.75      734.98     10.34 o
   0   5  20      925.19      928.74     12.52 o
   1   5  20      761.19      744.25     11.80 o
   2   5  20      473.25      452.75     11.91 o
   3   5  20      645.54      621.09      9.92 o
  -2   6  20      361.61      349.65      8.94 o
  -1   6  20      582.22      556.86      9.65 o
   0   6  20     1876.90     1858.48     26.09 o
   1   6  20      579.79      561.64     10.67 o
   2   6  20      359.74      364.15      9.76 o
   1   0  21       84.67       89.91      3.90 o
   2   0  21     4903.28     4765.58     36.53 o
   3   0  21       16.89       22.20      3.65 o
   4   0  21      845.34      871.34     12.11 o
   5   0  21       63.16       58.51      3.27 o
  -5   1  21      247.40      260.15      7.56 o
  -4   1  21      298.93      306.51      7.84 o
  -3   1  21      352.42      357.69      7.87 o
  -2   1  21     1040.06     1005.69     11.46 o
  -1   1  21     1226.18     1174.24     10.99 o
   0   1  21      416.66      496.79      8.60 o
   1   1  21     1195.75     1190.93     14.05 o
   2   1  21     1032.60      983.15     15.56 o
   3   1  21      347.54      361.62      8.71 o
   4   1  21      293.57      287.10      6.50 o
   5   1  21      247.80      270.53      7.12 o
  -5   2  21       96.65      112.05      5.79 o
  -4   2  21      635.33      642.55     10.56 o
  -3   2  21      798.89      803.28     11.99 o
  -2   2  21     1359.47     1349.22     16.67 o
  -1   2  21      410.02      398.50     10.15 o
   0   2  21      177.24      189.39      5.07 o
   1   2  21      412.39      405.94      5.77 o
   2   2  21     1349.99     1320.94     15.43 o
   3   2  21      796.21      790.56     11.94 o
   4   2  21      614.74      611.38      9.09 o
   5   2  21      103.58      120.18     10.15 o
  -4   3  21      302.23      300.36      7.90 o
  -3   3  21     1582.72     1592.09     19.85 o
  -2   3  21      795.78      800.94     12.84 o
  -1   3  21      951.80      960.96     11.53 o
   0   3  21      183.56      162.10      4.65 o
   1   3  21      937.50      951.34     11.71 o
   2   3  21      791.02      783.64     10.81 o
   3   3  21     1582.27     1558.58     15.70 o
   4   3  21      293.98      286.29      6.06 o
  -4   4  21      303.76      313.41     10.30 o
  -3   4  21     1600.87     1540.00     20.27 o
  -2   4  21      359.39      351.52      9.58 o
  -1   4  21      156.24      166.40      5.44 o
   0   4  21      772.53      766.18      9.98 o
   1   4  21      160.81      160.18      4.31 o
   2   4  21      367.06      352.37      7.13 o
   3   4  21     1597.05     1519.32     19.95 o
   4   4  21      313.06      331.09      8.10 o
  -3   5  21       31.06       35.43      4.16 o
  -2   5  21      332.31      312.78     10.19 o
  -1   5  21      257.71      236.91      6.28 o
   0   5  21      869.73      839.32     13.01 o
   1   5  21      251.97      238.34      6.01 o
   2   5  21      325.47      294.99      9.62 o
   3   5  21       39.62       44.70      3.03 o
  -1   6  21      595.64      574.83     10.58 o
   0   6  21      121.11      132.01      5.77 o
   1   6  21      582.47      596.74     11.93 o
   0   0  22     3352.50     3361.87     35.36 o
   1   0  22      535.25      521.14      8.98 o
   2   0  22       21.26       49.98      8.40 o
   3   0  22      102.18      104.68      5.03 o
   4   0  22       73.97       76.05      4.27 o
   5   0  22       78.50       73.57      3.93 o
  -5   1  22      323.44      331.14     10.34 o
  -4   1  22      284.36      271.90      7.44 o
  -3   1  22      402.26      413.21      9.55 o
  -2   1  22       15.60       20.83      2.60 o
  -1   1  22      176.52      176.59      3.96 o
   0   1  22      475.90      458.16      7.52 o
   1   1  22      163.27      172.50      5.77 o
   2   1  22       13.40       15.29      2.41 o
   3   1  22      406.12      422.36      9.63 o
   4   1  22      272.63      267.53      9.32 o
   5   1  22      333.51      351.65      8.86 o
  -5   2  22      347.65      349.56     10.91 o
  -4   2  22      476.50      478.64     10.06 o
  -3   2  22      210.85      201.53      6.85 o
  -2   2  22     1251.28     1206.82     18.75 o
  -1   2  22     1490.67     1461.39     14.28 o
   0   2  22     3354.22     3228.07     25.02 o
   1   2  22     1512.40     1481.24     15.36 o
   2   2  22     1250.09     1239.39     19.73 o
   3   2  22      215.43      215.91      7.07 o
   4   2  22      474.40      469.80      9.30 o
   5   2  22      334.10      314.60     12.91 o
  -4   3  22      655.54      639.97     12.95 o
  -3   3  22      294.69      286.94     10.78 o
  -2   3  22      166.87      158.94      6.98 o
  -1   3  22       76.62       84.82      4.01 o
   0   3  22      639.05      613.56     10.29 o
   1   3  22       80.20       90.69      4.25 o
   2   3  22      154.79      154.18      6.16 o
   3   3  22      287.95      286.29      6.25 o
   4   3  22      662.81      663.96     10.76 o
  -3   4  22      317.73      302.40      9.86 o
  -2   4  22      300.11      312.02      9.81 o
  -1   4  22      829.25      815.52     13.52 o
   0   4  22        9.89       17.32      2.66 o
   1   4  22      826.48      841.33     13.11 o
   2   4  22      304.76      323.59      7.51 o
   3   4  22      307.39      307.79      7.68 o
  -2   5  22      107.39      107.41      6.26 o
  -1   5  22       82.57       77.66      4.71 o
   0   5  22       20.55       23.29      2.91 o
   1   5  22       77.50       74.23      3.90 o
   2   5  22      124.43      119.27      4.93 o
   1   0  23      274.88      303.84      7.02 o
   2   0  23      382.13      379.78      7.93 o
   3   0  23      380.01      384.41      9.32 o
   4   0  23      364.03      366.12      8.73 o
   5   0  23      304.38      293.42      7.57 o
  -5   1  23      126.71      131.59      6.83 o
  -4   1  23      255.11      247.87      7.27 o
  -3   1  23      163.04      171.15      6.36 o
  -2   1  23      357.56      355.78      7.79 o
  -1   1  23      153.47      154.54      5.19 o
   0   1  23       64.41       67.19      3.83 o
   1   1  23      143.27      151.52      5.09 o
   2   1  23      364.25      363.60      7.73 o
   3   1  23      157.40      168.65      6.32 o
   4   1  23      263.74      268.80      7.63 o
   5   1  23      130.54      128.28      5.68 o
  -4   2  23      482.58      486.07     10.29 o
  -3   2  23       44.15       47.88      3.67 o
  -2   2  23     1108.97     1143.07     18.52 o
  -1   2  23      438.27      446.46     10.35 o
   0   2  23        7.24       29.81      4.71 o
   1   2  23      421.62      416.64      7.78 o
   2   2  23     1120.76     1136.51     16.64 o
   3   2  23       52.82       64.28      4.34 o
   4   2  23      486.86      498.10      9.74 o
  -4   3  23      107.30      109.46      5.65 o
  -3   3  23       59.21       55.63      4.67 o
  -2   3  23       69.83       78.06      5.22 o
  -1   3  23      235.74      229.34      7.36 o
   0   3  23        1.37        5.86      2.23 o
   1   3  23      245.75      226.71      6.37 o
   2   3  23       67.65       73.33      4.51 o
   3   3  23       59.73       57.01      3.36 o
   4   3  23      110.84      105.64      4.49 o
  -3   4  23      467.87      451.89     12.16 o
  -2   4  23      116.84      124.47      6.49 o
  -1   4  23      164.28      166.96      7.33 o
   0   4  23       26.91       23.93      2.65 o
   1   4  23      155.93      153.61      6.27 o
   2   4  23      119.33      125.00      5.43 o
   3   4  23      456.76      446.94     10.17 o
  -2   5  23       15.61       24.27      3.77 o
  -1   5  23       70.30       73.37      5.27 o
   0   5  23        0.34        0.39      2.07 o
   1   5  23       74.19       70.42      4.28 o
   2   5  23       14.15       12.65      2.48 o
   0   0  24      180.26      179.48      6.83 o
   1   0  24     1048.68     1044.38     17.58 o
   2   0  24      662.06      688.78     15.41 o
   3   0  24       17.09       26.28      3.15 o
   4   0  24      174.20      179.77      6.35 o
  -4   1  24       89.63      101.23      5.07 o
  -3   1  24       24.28       26.04      3.17 o
  -2   1  24      179.40      185.44      5.85 o
  -1   1  24      465.69      467.71      9.01 o
   0   1  24        6.47       13.49      1.83 o
   1   1  24      453.05      462.69      8.91 o
   2   1  24      167.22      164.43      6.70 o
   3   1  24       22.91       24.80      3.13 o
   4   1  24       88.26       98.10      4.88 o
  -4   2  24       22.61       24.39      3.10 o
  -3   2  24      109.68      111.03      5.44 o
  -2   2  24       73.11       82.16      4.71 o
  -1   2  24      105.02      121.67      8.01 o
   0   2  24     1058.20     1004.78     12.34 o
   1   2  24      108.34      110.72      4.24 o
   2   2  24       71.57       76.21      4.67 o
   3   2  24      107.55      122.80      6.65 o
   4   2  24       24.91       27.38      2.85 o
  -4   3  24      352.74      343.99      9.86 o
  -3   3  24       61.48       61.52      4.86 o
  -2   3  24      130.93      131.31      6.59 o
  -1   3  24      480.91      477.16     10.66 o
   0   3  24        8.99        5.97      1.99 o
   1   3  24      463.83      452.28     10.33 o
   2   3  24      138.41      148.27      5.68 o
   3   3  24       60.38       59.34      3.56 o
   4   3  24      355.00      338.41      7.87 o
  -3   4  24       55.31       58.18      6.48 o
  -2   4  24       42.41       44.49      4.51 o
  -1   4  24       80.11       93.53      5.79 o
   0   4  24       14.95       21.57      2.62 o
   1   4  24       79.72       90.16      5.02 o
   2   4  24       48.18       46.07      3.69 o
   3   4  24       55.91       60.91      5.27 o
  -1   5  24      269.69      282.22     12.04 o
   0   5  24       46.46       36.17      3.62 o
   1   5  24      278.29      300.38      8.30 o
   1   0  25       19.52       31.75      3.07 o
   2   0  25     3429.48     3355.34     30.42 o
   3   0  25      197.02      197.07      7.08 o
   4   0  25      989.88     1008.83     15.50 o
  -4   1  25      198.00      217.43      7.09 o
  -3   1  25      145.10      140.48      6.63 o
  -2   1  25      415.57      408.47      8.73 o
  -1   1  25      983.75      983.82     13.70 o
   0   1  25      236.85      236.90      5.64 o
   1   1  25      986.47      986.18     13.66 o
   2   1  25      395.09      398.19     10.71 o
   3   1  25      140.13      139.95      6.07 o
   4   1  25      213.03      229.09      7.23 o
  -4   2  25      189.67      196.20      6.83 o
  -3   2  25      689.45      675.42     14.69 o
  -2   2  25      246.72      246.24      7.78 o
  -1   2  25      287.08      283.17      8.17 o
   0   2  25      190.18      221.32      5.83 o
   1   2  25      311.99      308.42      6.89 o
   2   2  25      243.26      239.71      7.03 o
   3   2  25      694.11      689.08     13.51 o
   4   2  25      193.85      199.13      6.46 o
  -3   3  25        0.31        1.17      2.76 o
  -2   3  25      116.75      132.61      6.85 o
  -1   3  25      189.64      199.09      7.71 o
   0   3  25       25.35       33.85      2.65 o
   1   3  25      183.73      191.93      8.05 o
   2   3  25      110.60      121.44      5.32 o
   3   3  25        1.39        2.16      2.23 o
  -2   4  25      508.29      528.33     13.45 o
  -1   4  25       74.06       90.95      8.99 o
   0   4  25      318.72      338.85      8.32 o
   1   4  25       65.92       71.78      5.22 o
   2   4  25      535.71      537.89     15.12 o
   0   5  25       98.66      110.94      6.74 o
   0   0  26      122.37      113.56      5.71 o
   1   0  26      132.03      141.64      5.17 o
   2   0  26       28.82       70.14     10.24 o
   3   0  26      282.56      297.05      8.72 o
   4   0  26        6.55       14.40      2.85 o
  -4   1  26      238.59      226.93      7.42 o
  -3   1  26     1242.57     1267.06     18.73 o
  -2   1  26      252.37      256.13      7.55 o
  -1   1  26      324.64      361.78      9.37 o
   0   1  26       36.94       49.98      3.43 o
   1   1  26      340.87      377.22      8.47 o
   2   1  26      269.51      273.32      8.25 o
   3   1  26     1244.85     1295.18     21.78 o
   4   1  26      235.72      238.03      7.55 o
  -3   2  26      137.84      136.21      9.39 o
  -2   2  26      624.25      601.50     12.76 o
  -1   2  26      387.70      404.14      9.95 o
   0   2  26     1210.56     1156.28     17.20 o
   1   2  26      403.33      413.91      8.18 o
   2   2  26      618.56      598.97     11.36 o
   3   2  26      138.89      140.33      6.38 o
  -3   3  26      573.40      573.61     14.09 o
  -2   3  26     1118.23     1105.72     19.74 o
  -1   3  26      111.89      111.92      5.67 o
   0   3  26      114.25      112.17      5.78 o
   1   3  26      103.62      107.07      6.15 o
   2   3  26     1149.40     1142.97     16.52 o
   3   3  26      573.29      567.82     10.20 o
  -2   4  26       78.79       77.23      5.73 o
  -1   4  26     1563.37     1570.13     24.23 o
   0   4  26        1.58        4.04      2.56 o
   1   4  26     1563.99     1549.65     21.63 o
   2   4  26       83.49       81.27      4.73 o
   1   0  27      193.75      176.47      5.87 o
   2   0  27      890.43      901.32     15.32 o
   3   0  27      306.56      300.62      8.92 o
  -3   1  27        0.27       19.05      3.69 o
  -2   1  27      102.33      109.13      4.91 o
  -1   1  27     1909.87     1976.23     23.68 o
   0   1  27     1053.56     1031.59     16.21 o
   1   1  27     1975.45     2009.08     21.47 o
   2   1  27      104.13      107.46      5.53 o
   3   1  27        0.25       13.38      5.96 o
  -3   2  27     1162.61     1213.81     21.03 o
  -2   2  27       94.26      103.14      5.50 o
  -1   2  27      623.28      623.39     12.70 o
   0   2  27      302.80      328.23      9.12 o
   1   2  27      597.52      611.39     11.20 o
   2   2  27       98.41      106.83      5.10 o
   3   2  27     1165.41     1218.65     25.79 o
  -2   3  27      334.97      369.91     11.51 o
  -1   3  27      207.62      195.93      7.33 o
   0   3  27     1445.79     1417.05     20.10 o
   1   3  27      218.59      208.77      8.75 o
   2   3  27      322.77      337.44     11.56 o
  -1   4  27      201.27      219.02      9.22 o
   0   4  27       35.82       38.06      4.62 o
   1   4  27      207.24      210.94     12.44 o
   0   0  28     1094.90     1094.46     24.02 o
   1   0  28       11.38       19.74      2.74 o
   2   0  28      426.55      421.17     10.53 o
   3   0  28      373.09      391.02     10.39 o
  -3   1  28     1441.27     1425.95     20.79 o
  -2   1  28      482.31      466.82      9.90 o
  -1   1  28      695.84      752.77     14.98 o
   0   1  28      456.67      464.03     10.86 o
   1   1  28      704.74      766.88     12.58 o
   2   1  28      482.14      475.68     11.24 o
   3   1  28     1464.21     1438.60     20.96 o
  -3   2  28       92.73      101.02      6.38 o
  -2   2  28      192.65      176.02      6.98 o
  -1   2  28      270.76      287.66      8.82 o
   0   2  28       28.80       33.76      3.63 o
   1   2  28      280.48      294.69      8.96 o
   2   2  28      180.34      179.86      6.45 o
   3   2  28       93.86       91.05      5.50 o
  -2   3  28     1547.17     1563.81     24.76 o
  -1   3  28       36.58       39.91      4.02 o
   0   3  28       46.06       64.64      5.91 o
   1   3  28       31.67       29.78      3.17 o
   2   3  28     1535.06     1586.69     20.52 o
   1   0  29      420.05      432.52      9.45 o
   2   0  29        9.65       12.80      2.86 o
   3   0  29      173.19      171.55      7.31 o
  -2   1  29      121.70      126.05      6.11 o
  -1   1  29      614.87      631.63     13.03 o
   0   1  29       58.04       76.29      4.87 o
   1   1  29      598.82      607.03     12.58 o
   2   1  29      109.71      113.40      5.83 o
  -2   2  29      190.71      174.19      7.80 o
  -1   2  29      586.14      572.37     12.61 o
   0   2  29       68.81       78.73      4.96 o
   1   2  29      601.48      599.65     14.67 o
   2   2  29      201.28      190.01      6.77 o
  -1   3  29      142.03      128.70      6.42 o
   0   3  29     1416.85     1439.16     23.81 o
   1   3  29      136.80      135.55      7.35 o
   0   0  30     1071.06     1028.09     24.14 o
   1   0  30      192.34      200.45      7.48 o
   2   0  30      110.69      114.65      5.82 o
  -2   1  30       72.38       80.23      5.00 o
  -1   1  30      254.00      249.63      8.43 o
   0   1  30       82.28       81.96      5.10 o
   1   1  30      259.57      265.97      9.94 o
   2   1  30       69.03       73.34      4.92 o
  -1   2  30      117.42      129.56      7.31 o
   0   2  30       29.55       40.89      7.39 o
   1   2  30      119.44      135.99      7.39 o
   1   0  31       36.85       49.83      4.92 o
  -1   1  31       48.69       65.24      4.91 o
   0   1  31       23.19       28.77      3.75 o
   1   1  31       55.62       73.27      5.65 o
 
